# Supplementary material for: Physiological Responses to Multiple Low-Doses of Bacillus anthracis Spores in the Rabbit Model of Inhalation Anthrax
Source: Pathogens. 2020 Oct 24;9(11):877. doi: 10.3390/pathogens9110877 (PMC7693690; doi:10.3390/pathogens9110877)
Supplement: Supplementary file 1 [file pathogens-09-00877-s001.zip › Table S2 Individual hematology data.xlsx]

## Sheet: Sheet1
Table S6. Hematology Data
The following data are the raw hematology data summarized by animal and by group.
Parameter	Group	Animal ID	Day -3		Day 2		Day 4		Day 9		Day 11		Day 16		Day 18		Day 23		Day 25		Day 30		Day 32		Day 37		Day 39
White Blood Cell Count	1	37	8.35		6.78		QNS		4.54	*	5.45		5.17	*	4.74		QNS		QNS		6.93		QNS		6.29		1.3	*
(2.9 - 8.1 ×10³/uL)	1	40	5.39		5.01		5.27		4.73	*	5.72		QNS		5.29	*	3.12		4.56		3.84	*	QNS		5.68		4.79
	1	5	7.59		7.49		7.63		9.64		7.46		7.8		8.59		8.73		7.86		8.49		QNS		8.97		6.14
	1	7	4.48		6.71		1.6	*	6.57		6.66		6.86		6.89		6.59		QNS		6.72		6.51		6.85		1.53	*
	1	9	4.16		4.91		5.89		4.76		4.53		5.39		5.43		5.74		6.09		5.38		QNS		5.69		5.81
		Average	5.994		6.18		5.0975		6.048		5.964		6.305		6.188		6.045		6.17		6.272		6.51		6.696		3.914
		Std Dev	1.87873		1.15529		2.53666		2.17055		1.12944		1.24746		1.56046		2.32055		1.65145		1.75096		0		1.36051		2.33633
	2	13	7.66		8.34		9.7		9.39		7.53		8.66		7.69		QNS		QNS		6.68		QNS		7.77		2.93	*
	2	15	6.75		8.11		8.27		7.58		7.9		7		7.75		7.47		6.2		8.37		QNS		7.99		6.95
	2	19	7.92		7.63		7.03		7.4		6.69		6.54		4.97		6.18		6.68		6.15	*	5.16		5.36		2.63	*
	2	25	6.16		8		7.7		8		8.75		8.89		9.85		8.16		8.37		7.79		QNS		8.67		7.5
	2	28	5.14		4.97		5.53		5.37		5.41		5.64		6.71		6.25		5.36		6.12		5.58		5.28		4.67
	2	30	6.24		5.22		5.81		6.47		6.76		6.36		6.24		5.85		5.16		5.81		QNS		4.94		4.55
	2	34	9.26		8.62		7.64		7.95		7.86		6.08		6.65		5.76		5.34		6.12		5.51		5.71		3.62
		Average	7.01857		7.27		7.38286		7.45143		7.27143		7.02429		7.12286		6.61167		6.185		6.72		5.41667		6.53143		4.69286
		Std Dev	1.3658		1.51811		1.43494		1.26638		1.08467		1.26759		1.52537		0.975365		1.22186		0.978264		0.225019		1.54815		1.8934
	3	11	7.09		6.41		6.78		6.32		5.78		6.56		6.88		8.72		6.7		7.04		6.8		6.24		1.23	*
	3	12	4.62		4.66		3.66	*	4.66		QNS		4.95		4.21		5.62		3.96		QNS		5.61		QNS		5.07
	3	14	6.28		6.58		7.27		7.33		7.65		7		7.93		8.02		7.94		9.01		7.2		QNS		3.53	*
	3	18	8.4		4.44		5.07		5.01		6.67		QNS		6.08		QNS		6.79		5.24		QNS		5.95		6.26	*
	3	2	5.22		4.73		5.19		QNS		4.82		4.64		--		--		--		--		--		--		--
	3	32	6.07		4.8		5		5.69		5.65		QNS		4.19		QNS		5.5		QNS		4.76		4.79		3.34	*
	3	8	6.3		6.12		5.46		6.59		8.08		6.5		7.02		QNS		5.99		QNS		5.55		5.63		4.97
		Average	6.28286		5.39143		5.49		5.93333		6.44167		5.93		6.05167		7.45333		6.14667		7.09667		5.984		5.6525		4.06667
		Std Dev	1.22978		0.931709		1.20338		1.00643		1.25624		1.05962		1.54986		1.62583		1.35354		1.88564		0.996358		0.626651		1.76046
	4	21	8.37		5.72		5.98		6.46		6.69		5.62		8.62		QNS		QNS		5.13		7.78		5.91		5.83
	4	27	7.54		7.65		QNS		8.76		10		8.6		10.25		--		--		--		--		--		--
	4	31	6.44		7.54		QNS		5.59		6.43		--		--		--		--		--		--		--		--
	4	33	4.17		4.29		QNS		5.28		2.94	*	--		--		--		--		--		--		--		--
	4	38	7.81		6.91		7.84		6.99		7.85		8.3		9.88		20.33		18.08		15.09		11.01		5.99		7.5	*
	4	39	9.15		10.63		9.12		7.09		8.2		7.02		8.79		8.95		9.74		9.8		8.08		8.92		6.4
	4	6	8		7.9		10.73		8.01		--		--		--		--		--		--		--		--		--
		Average	7.35429		7.23429		8.4175		6.88286		7.01833		7.385		9.385		14.64		13.91		10.0067		8.95667		6.94		6.57667
		Std Dev	1.62742		1.97093		2.00965		1.24284		2.36918		1.3616		0.8026		8.04688		5.89727		4.98322		1.78455		1.7152		0.848901
Red Blood Cell Count	1	37	4.99		4.8		QNS		4.79	*	5.29		4.77	*	4.63		QNS		QNS		4.71		QNS		4.9		3.63	*
(4.2 - 6.7 ×10^6/uL)	1	40	5.44		5.57		5.33		5.55	*	5.58		QNS		5.55	*	5.78		6.08		5.91	*	QNS		5.88		5.93
	1	5	5.91		5.81		5.47		5.94		5.66		6		6.02		6.11		6.54		5.75		QNS		6.22		5.74
	1	7	5.2		5.32		4.11	*	4.96		4.95		5.16		5.16		5.37		QNS		5.42		5.45		5.81		3.82	*
	1	9	6.46		6.11		5.55		6.01		6.38		6.22		5.96		6.37		7.08		6.26		QNS		6.54		5.98
		Average	5.6		5.522		5.115		5.45		5.572		5.5375		5.464		5.9075		6.56667		5.61		5.45		5.87		5.02
		Std Dev	0.590212		0.498267		0.676141		0.556642		0.53082		0.685875		0.581059		0.432078		0.500533		0.586984		0		0.61563		1.18746
	2	13	5.96		5.81		5.67		5.73		5.74		5.48		5.48		QNS		QNS		5.61		QNS		5.93		4.95	*
	2	15	6.26		6.34		5.96		6.01		5.93		5.87		6.19		6.28		6.34		6.42		QNS		6.22		6
	2	19	5.58		5.83		5.5		5.66		5.55		5.55		5.53		5.68		5.79		5.79	*	5.81		6.08		5.42	*
	2	25	6.33		6.52		6.43		6.31		7.12		5.97		6.08		6.83		6.71		6.61		QNS		6.65		6.04
	2	28	5.71		5.65		5.46		5.75		5.58		5.77		5.93		5.89		5.9		5.83		5.4		5.84		5.59
	2	30	5.85		5.63		5.9		5.54		5.78		5.8		5.84		5.88		5.79		5.69		QNS		6.14		5.79
	2	34	6.23		6.06		5.91		6.02		5.82		5.51		5.41		5.7		5.81		5.79		6.06		5.91		6.08
		Average	5.98857		5.97714		5.83286		5.86		5.93143		5.70714		5.78		6.04333		6.05667		5.96286		5.75667		6.11		5.69571
		Std Dev	0.292428		0.344079		0.331548		0.265204		0.54063		0.192935		0.309192		0.441573		0.383336		0.388189		0.333217		0.274105		0.410482
	3	11	5.51		5.67		5.75		5.48		5.43		5.87		5.8		5.89		5.84		5.83		5.32		5.85		4.04	*
	3	12	6.12		5.66		5.3	*	5.8		QNS		6.27		5.97		6.25		6.25		QNS		6.2		QNS		5.47
	3	14	5.79		5.69		5.36		5.49		5.78		6.23		6.17		5.96		5.86		6.34		5.5		QNS		5.94	*
	3	18	5.85		5.39		5.29		5.56		5.34		QNS		5.24		QNS		5.46		5.4		QNS		5.78		5.33	*
	3	2	5.43		5.54		5.56		QNS		5.08		5.34		--		--		--		--		--		--		--
	3	32	5.87		5.81		5.65		5.52		5.43		QNS		5.51		QNS		5.57		QNS		5.52		5.65		5.39	*
	3	8	6.47		6.32		6.25		6.11		6.13		6.47		6.49		QNS		6.12		QNS		6.22		6.41		6.69
		Average	5.86286		5.72571		5.59429		5.66		5.53167		6.036		5.86333		6.03333		5.85		5.85667		5.752		5.9225		5.47667
		Std Dev	0.354058		0.293306		0.339748		0.2502		0.369075		0.445174		0.450674		0.190875		0.3045		0.470567		0.425347		0.335398		0.869475
	4	21	5.45		5.4		5.62		5.48		5.39		5.76		5.51		QNS		QNS		5.6		5.57		5.83		6.19
	4	27	5.59		5.58		QNS		5.42		5.54		5.86		5.83		--		--		--		--		--		--
	4	31	5.74		6.21		QNS		5.73		5.57		--		--		--		--		--		--		--		--
	4	33	5.18		5.1		QNS		4.94		4.77	*	--		--		--		--		--		--		--		--
	4	38	6.51		5.95		5.88		5.75		5.83		5.98		5.9		4.69		4.8		5.4		5.08		5.4		5.59	*
	4	39	6.34		5.3		5.49		5.79		5.65		5.94		6.12		6.2		6.08		6.34		5.69		6.23		5.91
	4	6	6.13		6.11		5.99		7.34		--		--		--		--		--		--		--		--		--
		Average	5.84857		5.66429		5.745		5.77857		5.45833		5.885		5.84		5.445		5.44		5.78		5.44667		5.82		5.89667
		Std Dev	0.490355		0.429374		0.230145		0.748586		0.366738		0.0971253		0.252323		1.06773		0.905097		0.495177		0.323161		0.41509		0.300222
Hemoglobin	1	37	10.5		10.2		QNS		10.3	*	11.3		10.2	*	9.9		QNS		QNS		9.9		QNS		10.4		7.6	*
(9.5 - 14.5 g/dL)	1	40	11.6		11.8		11.3		11.8	*	11.9		QNS		11.7	*	12.2		12.6		12.5	*	QNS		12.2		12.3
	1	5	11.8		11.7		10.9		12		11.4		12		12.1		12.4		12.8		11.6		QNS		12.3		11.5
	1	7	10.8		11.1		8.6	*	10.5		10.4		10.9		10.8		11.3		QNS		11.4		11.5		12.1		8	*
	1	9	13.3		12.6		11.3		12.3		13.3		12.8		12.2		13		14.4		12.8		QNS		13.2		12.1
		Average	11.6		11.48		10.525		11.38		11.66		11.475		11.34		12.225		13.2667		11.64		11.5		12.04		10.3
		Std Dev	1.09316		0.892749		1.29711		0.914877		1.06442		1.15289		0.976217		0.704154		0.986577		1.1371		0		1.01637		2.30543
	2	13	12.7		12.3		12.1		12.2		12.1		11.9		11.7		QNS		QNS		12		QNS		12.5		10.6	*
	2	15	12.9		13		12.2		12.4		12.1		12		12.7		12.8		12.8		13.1		QNS		12.7		12.3
	2	19	10.8		11.3		10.6		11		10.9		10.9		10.7		11.1		11.4		11.2	*	11.3		11.7		10.6	*
	2	25	12.7		13.2		12.8		12.6		14.7		12.1		12.2		13.6		13.3		12.9		QNS		13.1		12
	2	28	12		12		11.4		12		11.6		12.1		12.4		12.4		12.2		12		11.3		12		11.7
	2	30	12		11.7		12.2		11.4		12		11.9		12.1		12.2		11.9		11.6		QNS		12.4		11.9
	2	34	12.2		12.1		11.8		12		11.6		11.3		10.8		11.6		11.7		11.5		12.1		11.8		12.3
		Average	12.1857		12.2286		11.8714		11.9429		12.1429		11.7429		11.8		12.2833		12.2167		12.0429		11.5667		12.3143		11.6286
		Std Dev	0.710466		0.677531		0.70407		0.562308		1.20396		0.461364		0.778888		0.881854		0.713909		0.713809		0.46188		0.508031		0.734199
	3	11	12.2		12.5		12.4		12.1		12.1		12.9		12.8		12.8		12.8		12.6		11.7		12.8		8.9	*
	3	12	12.1		11.6		11	*	12		QNS		12.7		12.1		12.6		12.7		QNS		12.4		QNS		11
	3	14	12.3		12.1		11.4		11.7		12.2		13.3		13		12.7		12.3		13.4		11.6		QNS		12.6	*
	3	18	11.9		11.1		10.9		11.5		11.1		QNS		10.6		QNS		11.2		10.9		QNS		11.8		10.9	*
	3	2	11.4		11.7		11.8		QNS		10.8		11.4		--		--		--		--		--		--		--
	3	32	12		11.9		11.4		11.4		11.2		QNS		11.3		QNS		11.5		QNS		11.3		11.6		11.3	*
	3	8	12.7		12.5		12.3		12.2		12.1		12.8		12.6		QNS		12.1		QNS		12		12.4		12.8
		Average	12.0857		11.9143		11.6		11.8167		11.5833		12.62		12.0667		12.7		12.1		12.3		11.8		12.15		11.25
		Std Dev	0.397612		0.504739		0.591608		0.33116		0.617792		0.719027		0.94163		0.1		0.641872		1.27671		0.41833		0.550757		1.40961
	4	21	11.7		11.8		12.1		11.7		11.7		12.5		11.7		QNS		QNS		11.9		11.7		11.9		12.8
	4	27	11.6		11.6		QNS		11.3		11.6		12.2		12.1		--		--		--		--		--		--
	4	31	11.6		12.6		QNS		11.7		11.4		--		--		--		--		--		--		--		--
	4	33	10.5		10.5		QNS		10.1		9.8	*	--		--		--		--		--		--		--		--
	4	38	13.7		12.3		12.1		11.7		11.8		12.2		11.8		9.1		9.3		10.4		9.8		10.1		10.6	*
	4	39	12.5		10.4		10.9		11.6		11.3		11.8		12		12.3		12.1		12.5		11.3		12.2		11.8
	4	6	12.3		12.4		12		15.2		--		--		--		--		--		--		--		--		--
		Average	11.9857		11.6571		11.775		11.9		11.2667		12.175		11.9		10.7		10.7		11.6		10.9333		11.4		11.7333
		Std Dev	0.990671		0.894161		0.585235		1.56525		0.742069		0.287228		0.182574		2.26274		1.9799		1.08167		1.00167		1.13578		1.10151
Hematocrit	1	37	32.3		31.1		QNS		31.3	*	34.8		31.1	*	30.1		QNS		QNS		30		QNS		30.8		22.3	*
(27.2 - 45.9 %)	1	40	34.4		35.8		34.1		35.3	*	35.3		QNS		35	*	36.3		37.8		36.4	*	QNS		36.3		37.5
	1	5	36.6		36		33.4		37.3		35.3		37.4		37		36.4		39.9		35.3		QNS		37.5		34.8
	1	7	32.3		33.7		25.5	*	31.5		31.6		33.1		32.8		34		QNS		34.6		34.5		36.5		23.5	*
	1	9	42		38.6		35.3		38.8		41.5		39.8		37.6		39.5		44.1		39.2		QNS		40.6		37.2
		Average	35.52		35.04		32.075		34.84		35.7		35.35		34.5		36.55		40.6		35.1		34.5		36.34		31.06
		Std Dev	4.03572		2.80589		4.453		3.37757		3.59096		3.96358		3.09677		2.25758		3.2078		3.34664		0		3.54302		7.53412
	2	13	38.2		37.5		36.8		37.2		37.4		35.4		34.9		QNS		QNS		35.7		QNS		37.3		31	*
	2	15	39.6		40.7		37.6		38.2		37.6		37.5		38.7		38.8		41		40.3		QNS		38.7		37.6
	2	19	34.6		36.1		33.5		35.6		34.6		34.1		33.5		34.3		34.8		35.1	*	34.6		36.4		32.7	*
	2	25	40.1		41		40.2		39.4		45.9		37.2		37.5		42.1		41.7		41.3		QNS		41.2		37.8
	2	28	36.3		35.8		34.9		36.9		36.1		37.4		37.4		37.2		37.3		36.6		33.5		37		35.6
	2	30	37.7		35.8		39.2		36		37.9		38		37.6		37.4		36.3		35.8		QNS		38.2		36.9
	2	34	37.9		36.8		36		37.5		36.4		34.2		32.9		34.6		35.1		35.3		36.3		35.7		36.8
		Average	37.7714		37.6714		36.8857		37.2571		37.9857		36.2571		36.0714		37.4		37.7		37.1571		34.8		37.7857		35.4857
		Std Dev	1.87946		2.25515		2.34693		1.29081		3.66671		1.65314		2.27648		2.88236		2.97254		2.54942		1.41067		1.81607		2.62833
	3	11	37.6		38.7		39.1		38		37.6		39.9		38.7		39.4		39.9		39.9		35.7		39.8		27	*
	3	12	37.4		35		31.9	*	35.7		QNS		38.6		36.1		37.8		37.4		QNS		37.2		QNS		33.4
	3	14	38.8		38.4		35.6		36.9		39.2		41.6		40.3		38.6		38.3		42.5		35.5		QNS		38	*
	3	18	36.8		33.2		32.7		34.4		33.5		QNS		32.6		QNS		33.5		33.2		QNS		35.4		33.4	*
	3	2	34.6		35.8		35.6		QNS		33.5		35		--		--		--		--		--		--		--
	3	32	36.6		36.3		35.2		35.1		34.6		QNS		34.2		QNS		34.3		QNS		33.9		34.7		32.8	*
	3	8	38.8		38.1		36.9		36.6		37.4		39.6		38.3		QNS		36.2		QNS		36.6		37.3		39.6
		Average	37.2286		36.5		35.2857		36.1167		35.9667		38.94		36.7		38.6		36.6		38.5333		35.78		36.8		34.0333
		Std Dev	1.44881		2.02814		2.43271		1.30754		2.41716		2.45316		2.93053		0.8		2.42817		4.79826		1.25579		2.28181		4.43877
	4	21	36.6		36.8		37.7		37.2		36.6		38.5		36		QNS		QNS		35.8		35.6		36.6		39.7
	4	27	36.6		36.4		QNS		35.3		37.1		38		37.5		--		--		--		--		--		--
	4	31	35.8		39.6		QNS		36.8		36		--		--		--		--		--		--		--		--
	4	33	32.4		32.1		QNS		31.1		30.3	*	--		--		--		--		--		--		--		--
	4	38	44.5		39.7		38.4		38.3		38.2		39.2		37.3		28.9		32.3		35.4		32.1		33		34.8	*
	4	39	40.6		34		34.5		38.1		36.3		38.1		39		39.5		40.3		40.8		35.3		39.5		36.9
	4	6	38.2		38.2		37.1		47.4		--		--		--		--		--		--		--		--		--
		Average	37.8143		36.6857		36.925		37.7429		35.75		38.45		37.45		34.2		36.3		37.3333		34.3333		36.3667		37.1333
		Std Dev	3.84986		2.83457		1.70171		4.91557		2.77903		0.544671		1.22882		7.49533		5.65685		3.00888		1.93993		3.25628		2.45832
Mean Corpuscular Volume	1	37	64.8		64.9		QNS		65.4	*	65.8		65.2	*	65.1		QNS		QNS		63.8		QNS		62.8		61.5	*
(59.1 - 75.4 fL)	1	40	63.2		64.2		64		63.6	*	63.3		QNS		63	*	62.8		62.2		61.7	*	QNS		61.7		63.2
	1	5	61.9		62		60.9		62.8		62.4		62.3		61.5		59.6		61.1		61.4		QNS		60.3		60.5
	1	7	62.1		63.4		61.9	*	63.5		63.9		64.2		63.6		63.4		QNS		63.8		63.2		62.8		61.6	*
	1	9	65		63.3		63.7		64.6		65.1		63.9		63		62.1		62.3		62.6		QNS		62		62.3
		Average	63.4		63.56		62.625		63.98		64.1		63.9		63.24		61.975		61.8667		62.66		63.2		61.92		61.82
		Std Dev	1.45774		1.08766		1.47733		1.02078		1.36565		1.20277		1.2973		1.67008		0.665833		1.13049		0		1.02811		1.00349
	2	13	64.2		64.5		64.8		65.1		65.2		64.7		63.5		QNS		QNS		63.6		QNS		62.9		62.6	*
	2	15	63.2		64.2		63		63.5		63.4		63.9		62.5		61.7		64.8		62.7		QNS		62.2		62.6
	2	19	62.1		61.9		61		62.9		62.3		61.5		60.6		60.4		60.1		60.6	*	59.6		60		60.2	*
	2	25	63.4		62.8		62.5		62.4		64.4		62.3		61.7		61.6		62.1		62.4		QNS		62		62.6
	2	28	63.5		63.4		64		64.1		64.8		64.8		63		63.1		63.2		62.7		62.2		63.4		63.8
	2	30	64.4		63.7		66.4		65		65.6		65.6		64.3		63.6		62.8		62.9		QNS		62.1		63.7
	2	34	60.8		60.8		60.9		62.3		62.4		62.1		60.7		60.7		60.4		60.9		59.9		60.3		60.5
		Average	63.0857		63.0429		63.2286		63.6143		64.0143		63.5571		62.3286		61.85		62.2333		62.2571		60.5667		61.8429		62.2857
		Std Dev	1.2549		1.31765		2.00392		1.16108		1.3297		1.5852		1.40085		1.27554		1.77614		1.09675		1.42244		1.26076		1.42177
	3	11	68.2		68.3		68		69.3		69.3		68.1		66.7		66.8		68.3		68.5		67		68		66.9	*
	3	12	61.2		61.9		60.3	*	61.6		QNS		61.5		60.5		60.6		59.8		QNS		60		QNS		61
	3	14	67		67.4		66.4		67.2		67.8		66.9		65.3		64.8		65.3		67		64.7		QNS		63.9	*
	3	18	63		61.6		61.7		61.8		62.6		QNS		62.3		QNS		61.4		61.5		QNS		61.2		62.6	*
	3	2	63.8		64.5		63.9		QNS		66		65.6		--		--		--		--		--		--		--
	3	32	62.4		62.5		62.3		63.6		63.7		QNS		62.1		QNS		61.6		QNS		61.5		61.3		60.8	*
	3	8	59.9		60.3		59		59.9		61		61.1		59.1		QNS		59.1		QNS		58.9		58.1		59.2
		Average	63.6429		63.7857		63.0857		63.9		65.0667		64.64		62.6667		64.0667		62.5833		65.6667		62.42		62.15		62.4
		Std Dev	2.99992		3.05747		3.23493		3.62877		3.18601		3.17774		2.86612		3.16439		3.53011		3.68556		3.36407		4.17333		2.7313
	4	21	67.1		68.2		67.2		67.9		67.9		66.8		65.3		QNS		QNS		64		63.8		62.8		64.2
	4	27	65.5		65.2		QNS		65.3		66.9		64.8		64.4		--		--		--		--		--		--
	4	31	62.3		63.8		QNS		64.2		64.6		--		--		--		--		--		--		--		--
	4	33	62.6		62.9		QNS		63		63.4	*	--		--		--		--		--		--		--		--
	4	38	68.3		66.7		65.4		66.6		65.6		65.6		63.3		61.7		67.3		65.6		63.2		61.2		62.2	*
	4	39	64.1		64.1		62.9		65.7		64.4		64.2		63.8		63.8		66.2		64.4		62		63.4		62.4
	4	6	62.3		62.5		61.9		64.5		--		--		--		--		--		--		--		--		--
		Average	64.6		64.7714		64.35		65.3143		65.4667		65.35		64.2		62.75		66.75		64.6667		63		62.4667		62.9333
		Std Dev	2.43516		2.0702		2.40347		1.62011		1.68246		1.12398		0.860233		1.48492		0.777817		0.832666		0.916515		1.13725		1.10151
Mean Corpuscular Hemoglobin	1	37	21		21.2		QNS		21.5	*	21.4		21.3	*	21.4		QNS		QNS		21.1		QNS		21.2		21	*
(19.7 - 24.6 pg)	1	40	21.4		21.1		21.1		21.2	*	21.2		QNS		21	*	21		20.7		21.2	*	QNS		20.7		20.8
	1	5	19.9		20.1		19.9		20.1		20.2		20.1		20.2		20.2		19.7		20.2		QNS		19.7		20.1
	1	7	20.8		20.8		20.8	*	21.2		21		21.1		21		21.1		QNS		21		21.2		20.8		21.1	*
	1	9	20.6		20.6		20.4		20.4		20.8		20.6		20.4		20.5		20.3		20.5		QNS		20.2		20.3
		Average	20.74		20.76		20.55		20.88		20.92		20.775		20.8		20.7		20.2333		20.8		21.2		20.52		20.66
		Std Dev	0.554977		0.439318		0.519615		0.597495		0.460435		0.537742		0.489898		0.424264		0.503322		0.430116		0		0.580517		0.439318
	2	13	21.3		21.2		21.3		21.3		21		21.6		21.4		QNS		QNS		21.3		QNS		21.2		21.4	*
	2	15	20.5		20.6		20.5		20.6		20.4		20.5		20.5		20.4		20.3		20.5		QNS		20.4		20.5
	2	19	19.4		19.4		19.3		19.3		19.6		19.7		19.3		19.5		19.6		19.4	*	19.5		19.3		19.5	*
	2	25	20		20.2		19.9		19.9		20.6		20.2		20		19.9		19.9		19.5		QNS		19.6		19.9
	2	28	21		21.2		20.8		20.9		20.8		21		20.9		21		20.8		20.7		20.9		20.5		20.9
	2	30	20.5		20.8		20.7		20.7		20.7		20.4		20.8		20.7		20.6		20.4		QNS		20.3		20.5
	2	34	19.6		19.9		20		19.9		20		20.5		20		20.3		20.1		19.8		20		20		20.2
		Average	20.3286		20.4714		20.3571		20.3714		20.4429		20.5571		20.4143		20.3		20.2167		20.2286		20.1333		20.1857		20.4143
		Std Dev	0.701699		0.675066		0.667975		0.694537		0.489412		0.602376		0.70102		0.54037		0.444597		0.692133		0.70946		0.625643		0.628301
	3	11	22.2		22.1		21.6		22.1		22.2		21.9		22.1		21.8		22		21.6		21.9		21.9		21.9	*
	3	12	19.8		20.5		20.7	*	20.7		QNS		20.2		20.3		20.2		20.3		QNS		20		QNS		20.1
	3	14	21.3		21.3		21.2		21.3		21		21.3		21.1		21.2		21		21.1		21.2		QNS		21.2	*
	3	18	20.4		20.6		20.6		20.7		20.7		QNS		20.3		QNS		20.6		20.2		QNS		20.4		20.5	*
	3	2	21		21.2		21.3		QNS		21.3		21.4		--		--		--		--		--		--		--
	3	32	20.4		20.4		20.2		20.7		20.7		QNS		20.5		QNS		20.6		QNS		20.4		20.6		20.9	*
	3	8	19.6		19.8		19.6		19.9		19.7		19.8		19.4		QNS		19.7		QNS		19.2		19.4		19.1
		Average	20.6714		20.8429		20.7429		20.9		20.9333		20.92		20.6167		21.0667		20.7		20.9667		20.54		20.575		20.6167
		Std Dev	0.903169		0.750238		0.692477		0.737564		0.821381		0.881476		0.908662		0.80829		0.769415		0.70946		1.04785		1.02754		0.964192
	4	21	21.4		21.8		21.6		21.3		21.7		21.6		21.3		QNS		QNS		21.2		21		20.5		20.7
	4	27	20.7		20.8		QNS		21		20.9		20.8		20.8		--		--		--		--		--		--
	4	31	20.1		20.2		QNS		20.5		20.5		--		--		--		--		--		--		--		--
	4	33	20.2		20.6		QNS		20.3		20.4	*	--		--		--		--		--		--		--		--
	4	38	21		20.7		20.6		20.4		20.2		20.3		20.1		19.3		19.3		19.2		19.3		18.7		19	*
	4	39	19.7		19.7		19.9		20		20		19.8		19.6		19.9		19.8		19.7		19.8		19.6		19.9
	4	6	20.1		20.3		20		20.7		--		--		--		--		--		--		--		--		--
		Average	20.4571		20.5857		20.525		20.6		20.6167		20.625		20.45		19.6		19.55		20.0333		20.0333		19.6		19.8667
		Std Dev	0.596817		0.651738		0.780491		0.439697		0.611283		0.767572		0.750555		0.424264		0.353553		1.04083		0.873689		0.9		0.85049
Mean Corpuscular Hemoglobin Concentration	1	37	32.4		32.7		QNS		32.9	*	32.6		32.7	*	32.8		QNS		QNS		33.1		QNS		33.7		34.1	*
(31 - 34.9 g/dL)	1	40	33.8		32.9		33		33.3	*	33.6		QNS		33.3	*	33.5		33.3		34.4	*	QNS		33.5		32.9
	1	5	32.1		32.4		32.6		32		32.3		32.2		32.8		33.9		32.2		32.9		QNS		32.8		33.2
	1	7	33.5		32.8		33.7	*	33.3		32.9		32.9		33		33.3		QNS		32.9		33.5		33		34.2	*
	1	9	31.6		32.6		32		31.6		31.9		32.2		32.4		33		32.7		32.7		QNS		32.6		32.5
		Average	32.68		32.68		32.825		32.62		32.66		32.5		32.86		33.425		32.7333		33.2		33.5		33.12		33.38
		Std Dev	0.936483		0.192354		0.713559		0.779102		0.642651		0.355903		0.328634		0.377492		0.550757		0.685565		0		0.465833		0.746324
	2	13	33.1		32.9		32.8		32.7		32.2		33.4		33.7		QNS		QNS		33.5		QNS		33.6		34.2	*
	2	15	32.5		32.1		32.5		32.4		32.2		32.1		32.8		33		31.3		32.6		QNS		32.8		32.7
	2	19	31.3		31.3		31.6		30.8		31.5		32		31.8		32.3		32.7		32	*	32.7		32.1		32.4	*
	2	25	31.5		32.2		31.9		31.9		31.9		32.4		32.4		32.3		32		31.3		QNS		31.7		31.8
	2	28	33		33.5		32.5		32.6		32.2		32.4		33.1		33.3		32.8		32.9		33.6		32.4		32.7
	2	30	31.8		32.6		31.3		31.8		31.6		31.2		32.3		32.6		32.8		32.4		QNS		32.6		32.2
	2	34	32.2		32.8		32.9		31.9		32		33		32.9		33.4		33.2		32.6		33.5		33.1		33.4
		Average	32.2		32.4857		32.2143		32.0143		31.9429		32.3571		32.7143		32.8167		32.4667		32.4714		33.2667		32.6143		32.7714
		Std Dev	0.707107		0.70102		0.617599		0.646603		0.293582		0.711471		0.614894		0.487511		0.691857		0.692133		0.493288		0.630948		0.801487
	3	11	32.5		32.3		31.9		31.8		32.1		32.2		33.1		32.6		32.2		31.6		32.7		32.2		32.8	*
	3	12	32.4		33.1		34.3	*	33.6		QNS		32.9		33.5		33.4		33.9		QNS		33.3		QNS		32.9
	3	14	31.8		31.6		32		31.7		31		31.9		32.2		32.8		32.1		31.5		32.8		QNS		33.2	*
	3	18	32.3		33.4		33.4		33.6		33		QNS		32.6		QNS		33.5		32.8		QNS		33.3		32.8	*
	3	2	32.9		32.8		33.3		QNS		32.3		32.6		--		--		--		--		--		--		--
	3	32	32.8		32.7		32.4		32.5		32.4		QNS		33.1		QNS		33.4		QNS		33.2		33.6		34.3	*
	3	8	32.8		32.8		33.2		33.2		32.3		32.3		32.8		QNS		33.4		QNS		32.7		33.3		32.3
		Average	32.5		32.6714		32.9286		32.7333		32.1833		32.38		32.8833		32.9333		33.0833		31.9667		32.94		33.1		33.05
		Std Dev	0.382971		0.582278		0.867399		0.861781		0.65549		0.383406		0.453505		0.416333		0.746771		0.723418		0.288097		0.616441		0.677495
	4	21	31.9		32		32.2		31.4		31.9		32.4		32.6		QNS		QNS		33.1		32.9		32.7		32.3
	4	27	31.7		31.8		QNS		32.1		31.3		32.1		32.3		--		--		--		--		--		--
	4	31	32.4		31.7		QNS		31.9		31.8		--		--		--		--		--		--		--		--
	4	33	32.3		32.8		QNS		32.3		32.2	*	--		--		--		--		--		--		--		--
	4	38	30.7		31.1		31.5		30.6		30.8		31		31.7		31.3		28.8		29.3		30.5		30.6		30.5	*
	4	39	30.8		30.7		31.7		30.4		31		30.9		30.8		31.1		30		30.6		31.9		30.9		31.9
	4	6	32.3		32.4		32.2		32		--		--		--		--		--		--		--		--		--
		Average	31.7286		31.7857		31.9		31.5286		31.5		31.6		31.85		31.2		29.4		31		31.7667		31.4		31.5667
		Std Dev	0.713476		0.719788		0.355903		0.756559		0.551362		0.761577		0.793725		0.141421		0.848528		1.93132		1.20554		1.13578		0.945163
Red Cell Distribution Width	1	37	13.1		13		QNS		12.9	*	12.6		12.6	*	12.5		QNS		QNS		12.3		QNS		12.6		12.5	*
(10.3 - 14.4 %)	1	40	13.9		13.2		13		13	*	12.6		QNS		12.3	*	12		12		12	*	QNS		12.2		12.4
	1	5	12.1		11.9		12.2		12.1		12.1		12.2		12.1		11.6		11.3		12.5		QNS		12.2		12.3
	1	7	12.8		12.4		12.5	*	13.7		13.1		13.4		13.2		12.7		QNS		12.3		12.1		12.2		12.3	*
	1	9	11.9		11.8		12.4		11.8		11.8		11.7		11.7		11.6		11.4		11.8		QNS		11.8		11.8
		Average	12.76		12.46		12.525		12.7		12.44		12.475		12.36		11.975		11.5667		12.18		12.1		12.2		12.26
		Std Dev	0.804984		0.630872		0.340343		0.758288		0.502991		0.718215		0.554977		0.518813		0.378594		0.277489		0		0.282843		0.270185
	2	13	11.7		11.8		12.2		12.5		12.3		12.4		12.6		QNS		QNS		12.1		QNS		12		11.9	*
	2	15	11.7		11.6		11.9		12.2		11.9		12.5		12.7		11.9		11.7		12		QNS		12.2		12
	2	19	12.9		12.2		12.3		12.2		12.5		12.3		12.7		12.1		12.2		12.2	*	12.3		12.2		12.2	*
	2	25	11.8		11.2		11.3		11.9		11.7		11.4		12.7		11.6		11.5		11.6		QNS		11.7		11.8
	2	28	11.2		11.2		11.5		11.1		11.4		11.5		11.7		11.2		11.2		11.6		12.1		11.6		11.7
	2	30	12		11.7		11.5		11.8		11.7		11.5		11.6		11.1		11.1		11.3		QNS		11.2		11.3
	2	34	12.3		12.6		13.3		13		12.9		12.6		13.6		12.2		12.2		11.8		11.9		12		11.9
		Average	11.9429		11.7571		12		12.1		12.0571		12.0286		12.5143		11.6833		11.65		11.8		12.1		11.8429		11.8286
		Std Dev	0.538074		0.509435		0.685565		0.594418		0.5287		0.534522		0.681734		0.462241		0.476445		0.321455		0.2		0.364496		0.281154
	3	11	11.9		11.3		11.4		11.9		11.6		11.5		12.1		11.9		12.1		12.4		12.5		12.1		12.1	*
	3	12	11.8		12.1		11.8	*	12.1		QNS		11.8		11.7		11.5		11.3		QNS		11.6		QNS		12
	3	14	11.9		11.6		11.6		11.6		11.5		11.4		11.3		11.4		11.4		11.6		11.8		QNS		11.5	*
	3	18	11.5		11.5		11.5		11.3		11.1		QNS		11.9		QNS		11.3		11.4		QNS		11.3		11.2	*
	3	2	12.9		12.9		12.8		QNS		13.1		13.2		--		--		--		--		--		--		--
	3	32	12		12		11.9		12.2		12.5		QNS		12		QNS		11.5		QNS		11.2		11.2		11.2	*
	3	8	12.4		12.1		12.1		12.9		12.8		12.3		12.5		QNS		12		QNS		12.1		12		12.2
		Average	12.0571		11.9286		11.8714		12		12.1		12.04		11.9167		11.6		11.6		11.8		11.84		11.65		11.7
		Std Dev	0.457738		0.531395		0.475094		0.551362		0.807465		0.736885		0.402078		0.264575		0.357771		0.52915		0.49295		0.465475		0.45607
	4	21	12.5		12		12.2		12.7		12.3		12.1		11.9		QNS		QNS		12		12.4		11.9		11.9
	4	27	12.1		11.8		QNS		12		11.7		12		11.8		--		--		--		--		--		--
	4	31	13.5		12.8		QNS		13		12.7		--		--		--		--		--		--		--		--
	4	33	12.5		12.1		QNS		11.8		11.4	*	--		--		--		--		--		--		--		--
	4	38	13.2		13		12.9		13.2		13.2		12.8		11.8		14.9		17.9		16.8		16.1		14.7		14.5	*
	4	39	12.9		13.2		13.5		13.6		13.4		13		12.9		12.4		12.3		12.3		12.5		12.2		12.5
	4	6	12		11.8		11.9		12.7		--		--		--		--		--		--		--		--		--
		Average	12.6714		12.3857		12.625		12.7143		12.45		12.475		12.1		13.65		15.1		13.7		13.6667		12.9333		12.9667
		Std Dev	0.555921		0.595619		0.718215		0.638823		0.801873		0.499166		0.535413		1.76777		3.9598		2.68887		2.10792		1.53731		1.36137
Platelet Count	1	37	846		962		QNS		235	*	837		255	*	618		QNS		QNS		674		QNS		585		32	*
(137 - 558 ×10³/uL)	1	40	544		622		540		326	*	586		QNS		390	*	30		479		98	*	QNS		396		362
	1	5	545		445		413		555		280		351		385		262		382		319		QNS		287		247
	1	7	392		507		12	*	532		518		550		603		555		QNS		482		447		460		33	*
	1	9	810		636		489		943		763		629		641		625		649		577		QNS		500		505
		Average	627.4		634.4		363.5		518.2		596.8		446.25		527.4		368		503.333		430		447		445.6		235.8
		Std Dev	193.834		199.738		240.073		273.47		219.093		173.023		128.438		274.771		135.153		227.153		0		112.042		206.871
	2	13	602		763		667		780		704		604		568		QNS		QNS		382		QNS		579		137	*
	2	15	665		624		646		686		617		529		642		594		212		526		QNS		478		143
	2	19	674		604		540		485		459		492		522		429		304		303	*	412		431		170	*
	2	25	571		509		550		617		696		489		295		585		529		413		QNS		466		357
	2	28	176		331		502		539		436		454		498		445		424		337		304		352		425
	2	30	451		308		511		508		579		460		367		302		399		509		QNS		315		197
	2	34	690		501		417		568		539		419		404		541		446		389		483		382		323
		Average	547		520		547.571		597.571		575.714		492.429		470.857		482.667		385.667		408.429		399.667		429		250.286
		Std Dev	183.012		162.31		86.0985		105.26		105.776		60.1633		121.285		112.436		111.948		82.9173		90.1351		88.8894		116.067
	3	11	583		548		539		575		499		521		561		530		579		534		451		436		30	*
	3	12	200		433		86	*	442		QNS		389		364		301		37		QNS		315		QNS		258
	3	14	407		417		389		438		438		401		413		373		309		272		257		QNS		134	*
	3	18	779		714		687		727		626		QNS		787		QNS		631		687		QNS		595		314	*
	3	2	622		412		330		QNS		454		491		--		--		--		--		--		--		--
	3	32	903		590		591		670		318		QNS		699		QNS		490		QNS		502		498		36	*
	3	8	464		496		271		664		291		501		399		QNS		326		QNS		402		463		485
		Average	565.429		515.714		413.286		586		437.667		460.6		537.167		401.333		395.333		497.667		385.4		498		209.5
		Std Dev	235.231		110.762		207.04		123.111		122.743		60.9984		175.31		117.1		218.585		209.872		99.5203		69.4694		177.311
	4	21	659		641		597		502		376		350		441		QNS		QNS		384		406		424		622
	4	27	513		654		QNS		697		673		504		615		--		--		--		--		--		--
	4	31	842		688		QNS		600		513		--		--		--		--		--		--		--		--
	4	33	1058		880		QNS		775		55	*	--		--		--		--		--		--		--		--
	4	38	986		1008		1000		931		763		826		796		1471		2044		1305		1002		1408		1043	*
	4	39	695		532		622		657		552		696		666		569		547		506		438		463		484
	4	6	455		360		377		526		--		--		--		--		--		--		--		--		--
		Average	744		680.429		649		669.714		488.667		594		629.5		1020		1295.5		731.667		615.333		765		716.333
		Std Dev	228.499		213.755		258.597		149.39		250.839		209.654		146.966		637.81		1058.54		500.254		335.245		557.196		291.195
Mean Platelet Volume	1	37	6.6		6.5		QNS		8.3	*	7		8	*	7.8		QNS		QNS		6.5		QNS		6.1		12.4	*
(5.2 - 7.7 fL)	1	40	7		5.9		7.9		8.6	*	7.6		QNS		7.7	*	10		6.2		6.6	*	QNS		6.3		7.9
	1	5	7.9		6.6		8.6		9.6		11.2		8.6		8.6		7.5		7.6		8.6		QNS		7.5		8.2
	1	7	7.1		6.3		14.4	*	8.3		7.8		8		7.4		6.3		QNS		6.4		6.2		6.5		13	*
	1	9	6.2		5.9		7.9		8.4		7.2		7.2		7.6		6.3		6.7		6.3		QNS		5.6		7
		Average	6.96		6.24		9.7		8.64		8.16		7.95		7.82		7.525		6.83333		6.88		6.2		6.4		9.7
		Std Dev	0.634823		0.328634		3.15066		0.550454		1.72858		0.574456		0.460435		1.74428		0.70946		0.967988		0		0.7		2.78209
	2	13	7.8		6.6		8.3		8.4		6.7		6		6.8		QNS		QNS		7		QNS		6.1		10.8	*
	2	15	7.4		6.3		6.9		8.6		7		7.6		8.1		6.3		8.2		7.7		QNS		6.3		13.6
	2	19	7.4		6.6		6.8		8.4		6.5		6.1		6.3		5.9		6.7		6.6	*	5.9		5.9		7.6	*
	2	25	7.3		6.3		7.4		8.6		7.3		7.9		10.2		6.2		6.3		7.2		QNS		6.4		8.1
	2	28	7.5		7.1		7.3		8.2		8.1		7.4		7.8		6.5		5.8		6.7		8.4		6		6
	2	30	7.5		7.5		7.4		8.6		7		7.4		10		6.9		6.9		6.4		QNS		7.1		9.4
	2	34	7.2		6		6.8		8.4		6.8		6.4		6.7		5.9		6.2		6.4		6.1		6.2		6.3
		Average	7.44286		6.62857		7.27143		8.45714		7.05714		6.97143		7.98571		6.28333		6.68333		6.85714		6.8		6.28571		8.82857
		Std Dev	0.190238		0.515475		0.52825		0.151186		0.525538		0.780415		1.57631		0.381663		0.837655		0.475595		1.38924		0.397612		2.68993
	3	11	6.7		6.1		6.5		7.8		6.5		6.3		7.3		6.9		6.3		6.5		8		6.5		13	*
	3	12	6.8		6.7		8.2	*	7.3		QNS		6.8		6		6.3		9		QNS		5.9		QNS		9.6
	3	14	7.6		7.4		7		8.1		7		7.1		7.2		6.7		7.1		7.6		9.5		QNS		8.9	*
	3	18	6.7		5.8		6.5		6.9		6.8		QNS		6		QNS		5.7		5.7		QNS		5.7		8.2	*
	3	2	6.5		7.6		7.1		QNS		8.3		7.8		--		--		--		--		--		--		--
	3	32	6.6		5.7		6.6		7.8		10.6		QNS		5.8		QNS		5.7		QNS		5.3		5.4		9.8	*
	3	8	6.2		5.9		6.5		7.8		8.1		5.7		5.7		QNS		6		QNS		5.7		5.7		6
		Average	6.72857		6.45714		6.91429		7.61667		7.88333		6.74		6.33333		6.63333		6.63333		6.6		6.88		5.825		9.25
		Std Dev	0.430946		0.784978		0.620292		0.435507		1.51449		0.795613		0.720185		0.305505		1.2707		0.953939		1.80056		0.471699		2.29238
	4	21	6		6.2		6.1		8.1		7.1		6.6		6.3		QNS		QNS		5.8		5.7		5.7		5.8
	4	27	7		6.7		QNS		8.3		7.3		6.4		6.7		--		--		--		--		--		--
	4	31	6.4		6.3		QNS		7.5		6		--		--		--		--		--		--		--		--
	4	33	6.9		8		QNS		8.7		8.4	*	--		--		--		--		--		--		--		--
	4	38	7		6		6.6		8.8		6.1		6.1		6.9		7.4		9.1		7.5		8.8		6.6		9.4	*
	4	39	7.5		6.5		6.8		7.8		6.6		6.4		6.2		6.7		6.9		6.8		6.9		6.3		5.9
	4	6	6.5		6.4		6.4		8.7		--		--		--		--		--		--		--		--		--
		Average	6.75714		6.58571		6.475		8.27143		6.91667		6.375		6.525		7.05		8		6.7		7.13333		6.2		7.03333
		Std Dev	0.492805		0.661888		0.298608		0.499047		0.893122		0.206155		0.330404		0.494975		1.55563		0.8544		1.56312		0.458258		2.0502
Neutrophils Percentage	1	37	54.4		39.8		QNS		34.2	*	48		23.9	*	26.9		QNS		QNS		25.9		QNS		26		12.8	*
(17.2 - 40 %)	1	40	30.6		25.2		28.5		18.5	*	22.1		QNS		16.3	*	7.6		19.4		15.7	*	QNS		24.1		14.2
	1	5	25.1		18.4		23.1		15		16.8		19.4		13.8		16.6		19.8		17.2		QNS		16.7		14.1
	1	7	26.2		23.6		19.4	*	20.8		23.9		23.2		23.1		24.9		QNS		21		21.3		22.7		15.6	*
	1	9	19.9		24.5		34.5		24.3		15.6		23.8		18.7		29.9		28.2		21.3		QNS		28		27.9
		Average	31.24		26.3		26.375		22.56		25.28		22.575		19.76		19.75		22.4667		20.22		21.3		23.5		16.92
		Std Dev	13.4953		8.00625		6.58046		7.33573		13.1703		2.13912		5.26194		9.78247		4.96924		3.9871		0		4.2936		6.21748
	2	13	21.5		14.7		13.3		12.9		17.4		15.3		17.5		QNS		QNS		20.5		QNS		23.3		14.7	*
	2	15	23.1		19.2		20.3		17.3		18.7		23.3		16.4		25.4		20.3		22.3		QNS		24.6		16
	2	19	36.3		26.5		25.8		23.6		24.7		23.3		24.1		28.1		25.2		27.3	*	26.5		25.2		18.1	*
	2	25	21.5		19.7		23.3		21.8		28.4		19.1		16.3		23.1		21.2		17.5		QNS		18.6		16.2
	2	28	18		18.5		21.9		20.8		24.7		18.1		21.1		25.3		21.8		19.6		23.6		22.9		22.3
	2	30	24.1		17.6		20.6		19.2		18.8		19.8		19.7		18.5		22.1		16.9		QNS		19.4		18.2
	2	34	22.3		25.7		27.7		21		16.5		23.5		15.9		24.9		27		24.3		19.5		20		15.1
		Average	23.8286		20.2714		21.8429		19.5143		21.3143		20.3429		18.7143		24.2167		22.9333		21.2		23.2		22		17.2286
		Std Dev	5.82086		4.30221		4.63676		3.5244		4.56049		3.15587		3.06182		3.2264		2.59204		3.72514		3.5171		2.64008		2.61133
	3	11	27.8		21.8		22.4		21.5		23.8		21.4		20.8		48.3		25.6		23.3		34.4		23.5		18.9	*
	3	12	24.5		28.7		26.2	*	27.4		QNS		24.9		33.7		39.1		17.9		QNS		41.6		QNS		50.6
	3	14	30.6		22.4		21.8		24.3		23.1		25.6		22.7		22.5		22.5		23.2		20.5		QNS		38.2	*
	3	18	29.1		21		40.8		39.6		31.5		QNS		40.8		QNS		35.4		29.5		QNS		25.4		22.4	*
	3	2	20.4		23.1		29		QNS		26		23.7		--		--		--		--		--		--		--
	3	32	27.9		22.9		20.6		22.3		22.5		QNS		22.6		QNS		31.5		QNS		20.8		24.1		17.3	*
	3	8	23.8		19.5		14.8		21.6		20.5		18.9		18.2		QNS		29.3		QNS		30.7		26.9		14.2
		Average	26.3		22.7714		25.0857		26.1167		24.5667		22.9		26.4667		36.6333		27.0333		25.3333		29.6		24.975		26.9333
		Std Dev	3.54589		2.89235		8.24043		6.97178		3.83858		2.74682		8.80174		13.0757		6.34213		3.60879		9.06228		1.50859		14.3323
	4	21	44.5		23.9		19.7		21.6		21.4		13.8		17.2		QNS		QNS		23.7		44.9		21.3		21
	4	27	29.8		24.8		QNS		28.9		27.3		22		31.9		--		--		--		--		--		--
	4	31	37.6		43		QNS		38.7		42.6		--		--		--		--		--		--		--		--
	4	33	44.9		59		QNS		51.7		29.8	*	--		--		--		--		--		--		--		--
	4	38	33.4		30.6		35.6		28		29.5		25		26.8		42.8		45.5		48.5		49		22.6		33.5	*
	4	39	21.5		16.3		21.4		18.2		19.4		18.7		14.6		20.9		11.2		14.3		18.1		15		13.7
	4	6	25.9		25.3		49		28.9		--		--		--		--		--		--		--		--		--
		Average	33.9429		31.8429		31.425		30.8571		28.3333		19.875		22.625		31.85		28.35		28.8333		37.3333		19.6333		22.7333
		Std Dev	8.96156		14.4949		13.7148		11.2373		8.19748		4.79818		8.10941		15.4856		24.2538		17.6684		16.7822		4.06489		10.0132
Lymphocytes Percentage	1	37	36.2		48.5		QNS		55.9	*	41.3		64.6	*	59.3		QNS		QNS		57.8		QNS		62.1		75.5	*
(57.5 - 81.1 %)	1	40	61		64.2		60.6		69.6	*	67.6		QNS		71.8	*	84.8		69.6		72.3	*	QNS		65.1		76.5
	1	5	70.5		76.5		73.7		81.3		76.9		75		81		78.1		74.6		77.6		QNS		78.4		80
	1	7	62.8		67		70.5	*	71.2		68.9		69		68.8		66.2		QNS		70.5		69		70.1		73.2	*
	1	9	72.7		69.1		59.7		71.5		78.8		66.9		72.7		60.1		62		67.3		QNS		59.8		63
		Average	60.64		65.06		66.125		69.9		66.7		68.875		70.72		72.3		68.7333		69.1		69		67.1		73.64
		Std Dev	14.5325		10.3191		7.03154		9.08708		15.0105		4.46122		7.82413		11.1943		6.34455		7.33792		0		7.39899		6.43218
	2	13	67.1		76		78.5		78.5		74.3		76.7		74.2		QNS		QNS		72		QNS		67.2		77.5	*
	2	15	67.3		70.2		69.3		73.2		70.9		67.4		72.5		63.6		68.9		68.3		QNS		63.8		74.2
	2	19	55.7		63.3		62.5		66.5		67.2		66.7		61.5		59.5		66.4		64.4	*	63.3		62.4		73	*
	2	25	75		75.7		73.1		74.5		65.5		76.4		79.1		71.5		72.7		77.4		QNS		76.7		78.6
	2	28	74.3		73.1		68.7		71.5		67.2		73.8		72.3		64.5		70.7		70.4		67.2		68.7		68.5
	2	30	71.5		78.3		75.4		77.1		76.8		75.3		74.6		76.3		72.3		78.3		QNS		74.1		76.4
	2	34	69.8		64.6		62.5		69.2		75.1		65.3		74.6		62.2		57.2		61.7		67		68.3		77.6
		Average	68.6714		71.6		70		72.9286		71		71.6571		72.6857		66.2667		68.0333		70.3571		65.8333		68.7429		75.1143
		Std Dev	6.50147		5.81893		6.13324		4.24763		4.48107		4.98159		5.41708		6.33425		5.79437		6.19216		2.19621		5.15198		3.52913
	3	11	62		67.1		68.4		68.9		66.3		68.9		71		42.7		65.6		63.2		52		64.2		69.7	*
	3	12	67.7		65		67.1	*	65.4		QNS		67.7		60		55.2		75.8		QNS		52		QNS		39.4
	3	14	63		71.8		72.2		68		70.9		68.6		71.1		71.8		71.8		66.1		68.2		QNS		42.4	*
	3	18	63.6		67.8		47.3		47		61.1		QNS		54		QNS		53.1		62.9		QNS		67.4		71.2	*
	3	2	69.1		70.8		65.7		QNS		68.4		71.8		--		--		--		--		--		--		--
	3	32	61.8		64.7		65.5		64.5		69.3		QNS		67.4		QNS		59		QNS		69.9		67.1		74.1	*
	3	8	71.2		74.5		75.1		69.3		70.5		72.9		73.2		QNS		56.7		QNS		57.7		62.2		77.3
		Average	65.4857		68.8143		65.9		63.85		67.75		69.98		66.1167		56.5667		63.6667		64.0667		59.96		65.225		62.35
		Std Dev	3.78789		3.6658		8.9273		8.47555		3.65062		2.2421		7.54624		14.5981		8.93391		1.7673		8.63904		2.47975		16.8441
	4	21	48.6		66.8		71.7		70.2		69.3		76		74.1		QNS		QNS		64		44.2		67.9		68.1
	4	27	64.5		70		QNS		65.9		68.4		73.6		63.2		--		--		--		--		--		--
	4	31	55.4		49.1		QNS		52.3		46.9		--		--		--		--		--		--		--		--
	4	33	48		37.9		QNS		43.6		64.5	*	--		--		--		--		--		--		--		--
	4	38	59.2		57.8		55.1		63.3		60.4		63.8		63.2		44.7		41		41		39.5		61.4		53.3	*
	4	39	72.4		77.6		73		75.7		73.8		74.5		81		72.5		83.6		80.2		75.6		76.9		82.5
	4	6	69.2		69.2		43.7		64.7		--		--		--		--		--		--		--		--		--
		Average	59.6143		61.2		60.875		62.2429		63.8833		71.975		70.375		58.6		62.3		61.7333		53.1		68.7333		67.9667
		Std Dev	9.60355		13.7999		14.0538		10.8885		9.47659		5.53918		8.75076		19.6576		30.1227		19.6981		19.6268		7.78353		14.6005
Monocytes Percentage	1	37	2.7		1.3		QNS		1	*	3		1.1	*	1.2		QNS		QNS		2.3		QNS		2.8		0.2	*
(0 - 6.1 %)	1	40	1.3		1.2		1.3		1	*	1.2		QNS		1.4	*	0.5		1		1.9	*	QNS		0.8		0.6
	1	5	1.2		3.1		1		1.2		2.1		1.9		1.1		1.4		2.4		1.2		QNS		1.3		2.2
	1	7	0.9		0.9		0.9	*	0.7		1		0.9		0.8		0.8		QNS		1.3		0.9		0.5		0.4	*
	1	9	3.1		1.3		1.8		0.9		1.1		1.4		1.1		1.6		2		2.8		QNS		2.4		1.2
		Average	1.84		1.56		1.25		0.96		1.68		1.325		1.12		1.075		1.8		1.9		0.9		1.56		0.92
		Std Dev	0.988939		0.876356		0.404145		0.181659		0.858487		0.434933		0.216795		0.512348		0.72111		0.674537		0		1.0015		0.807465
	2	13	1.8		1.8		1.2		1.8		0.9		1		1.4		QNS		QNS		1.2		QNS		2.7		0.3	*
	2	15	1.2		2.4		1.7		1.3		2.6		2.1		2.2		2.2		1.7		1.3		QNS		3.3		1
	2	19	2.4		2.1		4.1		2.9		1.2		3.3		5.5		3.5		1.4		1.8	*	2.1		5.2		1.2	*
	2	25	0.8		2.1		1.1		0.7		1.3		1		0.8		1		1.5		1.3		QNS		0.9		0.8
	2	28	1.5		1.5		1.2		1.5		1.7		1.8		1.2		1.9		0.9		1		0.9		0.9		0.6
	2	30	1.2		1		0.9		0.9		1.5		1		1.7		1		1.2		1.3		QNS		1.1		0.7
	2	34	1.5		1.9		0.9		1.3		0.9		3.1		1.1		0.9		2.1		1.4		0.8		0.7		0.6
		Average	1.48571		1.82857		1.58571		1.48571		1.44286		1.9		1.98571		1.75		1.46667		1.32857		1.26667		2.11429		0.742857
		Std Dev	0.511301		0.460848		1.1408		0.7221		0.58838		0.989949		1.61393		1.01341		0.413118		0.242997		0.723418		1.69551		0.293582
	3	11	1.8		1.9		1		3		1.5		1.4		1.2		1.8		1.8		5		4.2		4.1		1.5	*
	3	12	1		1.2		0.9	*	1.2		QNS		0.9		1		0.9		1		QNS		2.4		QNS		2.9
	3	14	2.4		2.3		1.7		2.6		1.3		1.6		1.3		1.6		1.7		3.4		2.1		QNS		6.9	*
	3	18	1.1		1.7		1		1.9		0.9		QNS		2.3		QNS		3.4		0.8		QNS		1.9		0.8	*
	3	2	1.1		1.3		0.8		QNS		0.9		0.9		--		--		--		--		--		--		--
	3	32	1.9		1.2		2.2		2.5		1.1		QNS		2.7		QNS		1.5		QNS		1.3		0.9		0.8	*
	3	8	1.4		1.9		5.7		2.7		1.7		2.1		2		QNS		4.3		QNS		2.1		2.8		0.9
		Average	1.52857		1.64286		1.9		2.31667		1.23333		1.38		1.75		1.43333		2.28333		3.06667		2.42		2.425		2.3
		Std Dev	0.521901		0.423703		1.75119		0.65549		0.326599		0.506952		0.683374		0.472582		1.27658		2.11975		1.07564		1.35984		2.39249
	4	21	3.4		3.1		1.6		1.3		1.3		1.8		1.4		QNS		QNS		3.2		4.1		2.2		2.4
	4	27	1.3		1.6		QNS		1.3		0.9		1		1.7		--		--		--		--		--		--
	4	31	2.4		2.1		QNS		2.7		5.3		--		--		--		--		--		--		--		--
	4	33	2.6		1		QNS		1.8		1.1	*	--		--		--		--		--		--		--		--
	4	38	1.7		3.8		1.5		1.7		2.7		4.2		4.8		8.2		8.3		4.9		4.5		1.7		2	*
	4	39	1.8		1.2		0.9		1.3		1.9		2.5		1.1		1.5		1.7		1.3		0.8		3.1		1
	4	6	1.7		3.6		5		3.3		--		--		--		--		--		--		--		--		--
		Average	2.12857		2.34286		2.25		1.91429		2.2		2.375		2.25		4.85		5		3.13333		3.13333		2.33333		1.8
		Std Dev	0.715808		1.15449		1.85921		0.788307		1.65288		1.36229		1.71756		4.73762		4.6669		1.80093		2.0306		0.70946		0.72111
Eosinophils Percentage	1	37	1.2		2.6		QNS		2.9	*	1.7		3.5	*	4		QNS		QNS		2.9		QNS		2.8		8.3	*
(0.1 - 7 %)	1	40	2.6		3.1		3.8		3.5	*	3.1		QNS		2.6	*	2.9		3.6		3.5	*	QNS		3.3		3
	1	5	2.2		0.9		1.2		1.4		2.5		2.2		2.3		2.1		1.5		2.3		QNS		2		2.7
	1	7	3.8		3.3		4.6	*	2.4		2.3		2.1		2.4		2.4		QNS		2.3		3.2		2.9		7.8	*
	1	9	2.8		2.7		2.2		1.8		2.6		5.8		4.9		4.5		3.7		3.1		QNS		3.3		3.5
		Average	2.52		2.52		2.95		2.4		2.44		3.4		3.24		2.975		2.93333		2.82		3.2		2.86		5.06
		Std Dev	0.944458		0.949737		1.53514		0.839643		0.507937		1.7224		1.15456		1.06888		1.24231		0.521536		0		0.531977		2.75009
	2	13	3.1		2.7		2.2		1.6		2.1		1.9		2.1		QNS		QNS		2		QNS		2.2		4.4	*
	2	15	2.7		2.1		2.1		2.1		1.8		2.1		1.5		1.5		1.9		1.7		QNS		1.6		1.7
	2	19	2.5		4.3		3.3		3.1		3.1		3.2		4.1		3.7		4		3.3	*	2.9		3.4		4.3	*
	2	25	1.7		1.4		1.3		1.6		2.1		1.6		1.2		1.6		2.2		1.4		QNS		1.4		1.3
	2	28	3.2		3.6		4.2		3.1		2.8		2.6		2.2		3.9		3.1		3.3		2.4		2.9		4.6
	2	30	2		1.9		2.2		1.4		2		2.1		2.4		2.6		2.8		1.7		QNS		3		2.8
	2	34	1.2		2.6		1.9		1.8		1.5		1.9		2		1.9		3.1		2.9		2.3		2.6		2.6
		Average	2.34286		2.65714		2.45714		2.1		2.2		2.2		2.21429		2.53333		2.85		2.32857		2.53333		2.44286		3.1
		Std Dev	0.741299		1.00475		0.971008		0.716473		0.559762		0.535413		0.929926		1.05578		0.744983		0.813868		0.321455		0.743544		1.34907
	3	11	3.8		3.8		3.1		2.2		2.8		2.9		2.7		2		2.4		2.9		2.8		2.3		5.4	*
	3	12	3.2		2.1		3.5	*	2.5		QNS		2.5		3.1		2.4		2.8		QNS		1.8		QNS		4.1
	3	14	2.4		1.7		1.9		2.3		2.2		1.8		1.9		1.8		1.5		3.9		4.2		QNS		5	*
	3	18	2.1		3.5		3.6		3.6		2.5		QNS		1.1		QNS		3.3		3.5		QNS		2		2.4	*
	3	2	4.3		2.9		3		QNS		3.2		2.7		--		--		--		--		--		--		--
	3	32	3		4.1		5.9		4.3		3.4		QNS		3.4		QNS		2.9		QNS		2.6		3		4.5	*
	3	8	1.9		2.2		2.2		2.2		2.5		2.6		2.1		QNS		3.3		QNS		2.4		2.5		1.9
		Average	2.95714		2.9		3.31429		2.85		2.76667		2.5		2.38333		2.06667		2.7		3.43333		2.76		2.45		3.88333
		Std Dev	0.888552		0.929157		1.30311		0.88713		0.458984		0.41833		0.84951		0.305505		0.678233		0.503322		0.887694		0.420317		1.42185
	4	21	2		3.6		3.8		3.1		4.1		3.1		2.9		QNS		QNS		2.4		1.8		2.8		2.5
	4	27	2.6		1.8		QNS		1.8		1.2		1.3		1.5		--		--		--		--		--		--
	4	31	1.6		2.2		QNS		2.7		2.5		--		--		--		--		--		--		--		--
	4	33	3.1		1.4		QNS		1.8		3.5	*	--		--		--		--		--		--		--		--
	4	38	1.9		2.3		2.3		2		2.5		2.1		1.4		0.7		0.9		1.4		1.8		3.2		4.4	*
	4	39	1.3		1.6		2.4		1.7		1.8		1.4		1		1.7		1		1.7		2		1.9		1.4
	4	6	2		1.1		1.4		1.8		--		--		--		--		--		--		--		--		--
		Average	2.07143		2		2.475		2.12857		2.6		1.975		1.7		1.2		0.95		1.83333		1.86667		2.63333		2.76667
		Std Dev	0.604743		0.822598		0.991211		0.546852		1.06583		0.830161		0.828654		0.707107		0.0707107		0.51316		0.11547		0.665833		1.51767
Basophils Percentage	1	37	5.3		7.7		QNS		6	*	5.8		6.9	*	8.5		QNS		QNS		10.9		QNS		6.3		3	*
(2.2 - 9.7 %)	1	40	4.1		6.1		5.8		7.4	*	6.1		QNS		7.8	*	4.2		6.5		6.6	*	QNS		6.7		5.6
	1	5	1		1		1		0.9		1.3		1.4		1.6		1.6		1.3		1.5		QNS		1.5		1.1
	1	7	6.2		5.2		4.4	*	4.8		3.9		4.7		4.7		5.7		QNS		4.9		5.5		3.8		2.9	*
	1	9	1.6		2.2		1.6		1.5		1.8		2		2.7		3.8		4		5.4		QNS		6.4		4.3
		Average	3.64		4.44		3.2		4.12		3.78		3.75		5.06		3.825		3.93333		5.86		5.5		4.94		3.38
		Std Dev	2.27222		2.77543		2.28035		2.8279		2.21066		2.54362		3.04187		1.69386		2.60064		3.39455		0		2.24789		1.68434
	2	13	6		4.6		4.7		5		5.3		5.1		4.7		QNS		QNS		4.3		QNS		4.4		2.9	*
	2	15	5.6		6		6.5		5.9		5.9		5.1		7.3		7.2		7.1		6.4		QNS		6.6		6.6
	2	19	3		3.8		4.3		3.7		3.8		3.1		4.6		4.9		3		3.2	*	5.1		3.8		3.2	*
	2	25	0.9		1		1.1		1.5		2.6		1.9		2.5		2.6		2.2		2.2		QNS		2.2		2.5
	2	28	2.8		2.9		3.8		3		3.3		3.7		3		3.9		3.6		5.6		5.7		4.5		4
	2	30	1		1.1		0.8		1.5		0.8		1.6		1.4		1.6		1.7		1.7		QNS		2.3		1.7
	2	34	5.2		4.9		6.9		6.4		5.8		6.1		6.4		10		10.4		9.5		10.3		8.3		4.2
		Average	3.5		3.47143		4.01429		3.85714		3.92857		3.8		4.27143		5.03333		4.66667		4.7		7.03333		4.58571		3.58571
		Std Dev	2.13307		1.90938		2.37797		1.99237		1.88124		1.71367		2.1211		3.11041		3.39392		2.72029		2.84488		2.21467		1.58054
	3	11	4.5		5.2		5		4.3		5.3		5.4		4.3		5		4.5		5.6		6.6		5.8		4.4	*
	3	12	3.6		2.9		2.3	*	3.4		QNS		3.8		2.1		2.3		2.4		QNS		1.9		QNS		1.1
	3	14	1.6		1.8		2		2.5		2.3		2.4		2.8		1.9		2.4		3.2		4.5		QNS		4.6	*
	3	18	3.9		5.9		7.3		7.8		3.9		QNS		1.7		QNS		4.6		3.3		QNS		3		3.1	*
	3	2	5		1.9		1.4		QNS		1.6		0.8		--		--		--		--		--		--		--
	3	32	5.2		6.9		5.8		6.1		3.7		QNS		3.7		QNS		5		QNS		5.4		4.8		3.1	*
	3	8	1.6		2		2.2		3.9		4.4		3.5		4.1		QNS		6.3		QNS		6.9		5.5		5.4
		Average	3.62857		3.8		3.71429		4.66667		3.53333		3.18		3.11667		3.06667		4.2		4.03333		5.06		4.775		3.61667
		Std Dev	1.49523		2.14631		2.28942		1.94388		1.36333		1.70939		1.08151		1.68622		1.53493		1.35769		2.01072		1.25532		1.52501
	4	21	1.5		2.6		3.1		3.8		3.8		4.8		4.3		QNS		QNS		6.8		4.8		5.8		5.5
	4	27	1.8		1.7		QNS		1.9		2.1		2.1		1.6		--		--		--		--		--		--
	4	31	2.8		3.5		QNS		3.5		2.6		--		--		--		--		--		--		--		--
	4	33	1.2		0.6		QNS		0.7		0.9	*	--		--		--		--		--		--		--		--
	4	38	3.7		5.4		5.4		4.7		4.8		4.7		3.5		2.6		3.5		4.1		5		10.7		5.7	*
	4	39	2.7		3.2		2.3		3		2.9		2.9		2.1		3.1		2.1		2.3		3.3		3		1.4
	4	6	0.9		0.7		0.9		0.9		--		--		--		--		--		--		--		--		--
		Average	2.08571		2.52857		2.925		2.64286		2.85		3.625		2.875		2.85		2.8		4.4		4.36667		6.5		4.2
		Std Dev	1.00901		1.70266		1.88392		1.51642		1.35167		1.34009		1.24466		0.353553		0.989949		2.26495		0.929157		3.89744		2.42693
Neutrophils	1	37	4.54		2.7		QNS		1.55	*	2.62		1.24	*	1.27		QNS		QNS		1.79		QNS		1.64		0.17	*
(0.8 - 2.9 ×10³/uL)	1	40	1.65		1.27		1.5		0.87	*	1.26		QNS		0.86	*	0.24		0.88		0.6	*	QNS		1.37		0.68
	1	5	1.9		1.38		1.76		1.45		1.26		1.51		1.19		1.45		1.56		1.46		QNS		1.5		0.86
	1	7	1.17		1.58		0.31	*	1.37		1.59		1.59		1.59		1.64		QNS		1.41		1.39		1.55		0.24	*
	1	9	0.83		1.2		2.03		1.15		0.71		1.28		1.02		1.72		1.71		1.15		QNS		1.59		1.62
		Average	2.018		1.626		1.4		1.278		1.488		1.405		1.186		1.2625		1.38333		1.282		1.39		1.53		0.714
		Std Dev	1.46972		0.617317		0.7582		0.271514		0.707298		0.171367		0.275735		0.691008		0.442305		0.444038		0		0.103199		0.583935
	2	13	1.65		1.23		1.29		1.21		1.31		1.33		1.35		QNS		QNS		1.37		QNS		1.81		0.43	*
	2	15	1.56		1.55		1.68		1.32		1.48		1.63		1.27		1.9		1.26		1.87		QNS		1.96		1.12
	2	19	2.87		2.02		1.81		1.75		1.65		1.52		1.2		1.74		1.68		1.68	*	1.37		1.35		0.47	*
	2	25	1.32		1.57		1.8		1.74		2.49		1.7		1.6		1.89		1.77		1.36		QNS		1.61		1.21
	2	28	0.93		0.92		1.21		1.12		1.34		1.02		1.41		1.58		1.17		1.2		1.32		1.21		1.04
	2	30	1.51		0.92		1.2		1.24		1.27		1.26		1.23		1.08		1.14		0.98		QNS		0.96		0.83
	2	34	2.06		2.22		2.11		1.67		1.3		1.43		1.05		1.43		1.44		1.49		1.07		1.14		0.55
		Average	1.7		1.49		1.58571		1.43571		1.54857		1.41286		1.30143		1.60333		1.41		1.42143		1.25333		1.43429		0.807143
		Std Dev	0.618331		0.50682		0.355287		0.273426		0.436097		0.233075		0.174588		0.314113		0.266983		0.295264		0.160728		0.369092		0.325818
	3	11	1.97		1.4		1.52		1.36		1.38		1.4		1.43		4.21		1.72		1.64		2.34		1.46		0.23	*
	3	12	1.13		1.34		0.96	*	1.28		QNS		1.23		1.42		2.2		0.71		QNS		2.33		QNS		2.56
	3	14	1.92		1.47		1.59		1.78		1.77		1.79		1.8		1.81		1.79		2.1		1.47		QNS		1.35	*
	3	18	2.45		0.93		2.07		1.98		2.1		QNS		2.48		QNS		2.41		1.54		QNS		1.51		1.41	*
	3	2	1.06		1.09		1.51		QNS		1.25		1.1		--		--		--		--		--		--		--
	3	32	1.7		1.1		1.03		1.27		1.27		QNS		0.95		QNS		1.73		QNS		0.99		1.15		0.58	*
	3	8	1.5		1.19		0.81		1.42		1.66		1.23		1.28		QNS		1.76		QNS		1.7		1.51		0.71
		Average	1.67571		1.21714		1.35571		1.515		1.57167		1.35		1.56		2.74		1.68667		1.76		1.766		1.4075		1.14
		Std Dev	0.492303		0.193883		0.442789		0.294873		0.333911		0.268049		0.527447		1.28791		0.547016		0.298664		0.579163		0.173277		0.831865
	4	21	3.72		1.37		1.18		1.4		1.43		0.77		1.49		QNS		QNS		1.21		3.5		1.26		1.22
	4	27	2.24		1.9		QNS		2.53		2.73		1.89		3.27		--		--		--		--		--		--
	4	31	2.42		3.24		QNS		2.16		2.74		--		--		--		--		--		--		--		--
	4	33	1.87		2.53		QNS		2.73		0.88	*	--		--		--		--		--		--		--		--
	4	38	2.61		2.11		2.79		1.96		2.32		2.08		2.65		8.71		8.23		7.32		5.4		1.35		2.51	*
	4	39	1.97		1.73		1.95		1.29		1.59		1.31		1.28		1.87		1.09		1.4		1.46		1.33		0.87
	4	6	2.07		2		5.26		2.32		--		--		--		--		--		--		--		--		--
		Average	2.41429		2.12571		2.795		2.05571		1.94833		1.5125		2.1725		5.29		4.66		3.31		3.45333		1.31333		1.53333
		Std Dev	0.630578		0.605499		1.76998		0.545553		0.763451		0.593542		0.947782		4.83661		5.04874		3.47406		1.97041		0.0472582		0.863732
Lymphocytes	1	37	3.02		3.29		QNS		2.54	*	2.25		3.34	*	2.81		QNS		QNS		4		QNS		3.9		0.98	*
(2.2 - 5.3 ×10³/uL)	1	40	3.29		3.22		3.2		3.29	*	3.87		QNS		3.8	*	2.64		3.17		2.78	*	QNS		3.7		3.66
	1	5	5.35		5.73		5.62		7.84		5.74		5.85		6.96		6.82		5.86		6.59		QNS		7.04		4.91
	1	7	2.81		4.49		1.13	*	4.68		4.58		4.73		4.74		4.36		QNS		4.74		4.49		4.81		1.12	*
	1	9	3.02		3.39		3.52		3.4		3.58		3.61		3.94		3.45		3.77		3.62		QNS		3.4		3.66
		Average	3.498		4.024		3.3675		4.35		4.004		4.3825		4.45		4.3175		4.26667		4.346		4.49		4.57		2.866
		Std Dev	1.04922		1.08567		1.8377		2.09709		1.28644		1.1486		1.56176		1.81024		1.4121		1.43961		0		1.4776		1.73525
	2	13	5.14		6.34		7.61		7.38		5.6		6.64		5.71		QNS		QNS		4.81		QNS		5.22		2.27	*
	2	15	4.55		5.69		5.73		5.56		5.6		4.72		5.62		4.75		4.27		5.71		QNS		5.1		5.16
	2	19	4.41		4.83		4.39		4.92		4.5		4.37		3.06		3.68		4.43		3.96	*	3.27		3.35		1.92	*
	2	25	4.62		6.05		5.63		5.96		5.73		6.79		7.8		5.84		6.09		6.03		QNS		6.65		5.89
	2	28	3.82		3.63		3.8		3.84		3.64		4.16		4.85		4.03		3.79		4.31		3.75		3.63		3.2
	2	30	4.46		4.08		4.38		4.98		5.19		4.79		4.65		4.46		3.73		4.55		QNS		3.66		3.48
	2	34	6.46		5.57		4.78		5.5		5.91		3.97		4.96		3.58		3.06		3.78		3.69		3.9		2.81
		Average	4.78		5.17		5.18857		5.44857		5.16714		5.06286		5.23571		4.39		4.22833		4.73571		3.57		4.50143		3.53286
		Std Dev	0.835803		1.02054		1.27396		1.08731		0.818652		1.16561		1.42886		0.839857		1.03089		0.852523		0.261534		1.20041		1.47399
	3	11	4.4		4.31		4.64		4.36		3.83		4.52		4.88		3.72		4.39		4.45		3.53		4.01		0.86	*
	3	12	3.12		3.03		2.46	*	3.05		QNS		3.35		2.53		3.11		3		QNS		2.91		QNS		2
	3	14	3.96		4.73		5.25		4.98		5.43		4.81		5.64		5.76		5.7		5.96		4.91		QNS		1.5	*
	3	18	5.35		3.01		2.4		2.36		4.08		QNS		3.28		QNS		3.61		3.3		QNS		4.01		4.46	*
	3	2	3.6		3.35		3.41		QNS		3.29		3.33		--		--		--		--		--		--		--
	3	32	3.75		3.11		3.27		3.67		3.91		QNS		2.83		QNS		3.25		QNS		3.33		3.22		2.48	*
	3	8	4.49		4.56		4.1		4.57		5.7		4.74		5.14		QNS		3.4		QNS		3.2		3.5		3.84
		Average	4.09571		3.72857		3.64714		3.83167		4.37333		4.15		4.05		4.19667		3.89167		4.57		3.576		3.685		2.52333
		Std Dev	0.72537		0.77055		1.07418		0.994574		0.963964		0.747161		1.32641		1.38782		1.00462		1.33405		0.778961		0.392301		1.38376
	4	21	4.07		3.82		4.29		4.54		4.64		4.27		6.39		QNS		QNS		3.28		3.44		4.02		3.97
	4	27	4.87		5.35		QNS		5.77		6.84		6.33		6.47		--		--		--		--		--		--
	4	31	3.57		3.7		QNS		2.93		3.02		--		--		--		--		--		--		--		--
	4	33	2		1.63		QNS		2.3		1.9	*	--		--		--		--		--		--		--		--
	4	38	4.62		3.99		4.32		4.43		4.74		5.29		6.24		9.1		7.41		6.18		4.35		3.68		4	*
	4	39	6.62		8.25		6.66		5.37		6.06		5.23		7.12		6.49		8.14		7.86		6.11		6.86		5.28
	4	6	5.53		5.47		4.69		5.19		--		--		--		--		--		--		--		--		--
		Average	4.46857		4.60143		4.99		4.36143		4.53333		5.28		6.555		7.795		7.775		5.77333		4.63333		4.85333		4.41667
		Std Dev	1.47193		2.05156		1.1281		1.29247		1.84012		0.841665		0.388544		1.84555		0.516188		2.31692		1.35736		1.74612		0.747819
Monocytes	1	37	0.23		0.09		QNS		0.04	*	0.17		0.06	*	0.06		QNS		QNS		0.16		QNS		0.17		0	*
(0 - 0.4 ×10³/uL)	1	40	0.07		0.06		0.07		0.05	*	0.07		QNS		0.08	*	0.02		0.04		0.07	*	QNS		0.04		0.03
	1	5	0.09		0.23		0.07		0.12		0.15		0.15		0.09		0.12		0.19		0.11		QNS		0.11		0.13
	1	7	0.04		0.06		0.01	*	0.04		0.07		0.06		0.06		0.05		QNS		0.08		0.06		0.03		0.01	*
	1	9	0.13		0.07		0.11		0.04		0.05		0.08		0.06		0.09		0.12		0.15		QNS		0.13		0.07
		Average	0.112		0.102		0.065		0.058		0.102		0.0875		0.07		0.07		0.116667		0.114		0.06		0.096		0.048
		Std Dev	0.0736206		0.0725948		0.0412311		0.0349285		0.054037		0.04272		0.0141421		0.0439697		0.0750555		0.0403733		0		0.0598331		0.0531037
	2	13	0.14		0.15		0.11		0.17		0.07		0.09		0.11		QNS		QNS		0.08		QNS		0.21		0.01	*
	2	15	0.08		0.19		0.14		0.1		0.21		0.15		0.17		0.16		0.11		0.11		QNS		0.26		0.07
	2	19	0.19		0.16		0.29		0.22		0.08		0.21		0.28		0.21		0.09		0.11	*	0.11		0.28		0.03	*
	2	25	0.05		0.17		0.09		0.06		0.11		0.09		0.08		0.08		0.12		0.1		QNS		0.08		0.06
	2	28	0.08		0.07		0.07		0.08		0.09		0.1		0.08		0.12		0.05		0.06		0.05		0.05		0.03
	2	30	0.07		0.05		0.05		0.06		0.1		0.06		0.11		0.06		0.06		0.08		QNS		0.05		0.03
	2	34	0.14		0.17		0.07		0.11		0.07		0.19		0.07		0.05		0.11		0.09		0.05		0.04		0.02
		Average	0.107143		0.137143		0.117143		0.114286		0.104286		0.127143		0.128571		0.113333		0.09		0.09		0.07		0.138571		0.0357143
		Std Dev	0.0502375		0.0543796		0.0817953		0.0599603		0.0489412		0.0567786		0.0747058		0.0625033		0.0289828		0.0182574		0.034641		0.106994		0.021492
	3	11	0.13		0.12		0.07		0.19		0.09		0.09		0.08		0.15		0.12		0.35		0.28		0.26		0.02	*
	3	12	0.05		0.06		0.03	*	0.06		QNS		0.04		0.04		0.05		0.04		QNS		0.13		QNS		0.15
	3	14	0.15		0.15		0.12		0.19		0.1		0.11		0.11		0.13		0.14		0.3		0.15		QNS		0.24	*
	3	18	0.09		0.08		0.05		0.1		0.06		QNS		0.14		QNS		0.23		0.04		QNS		0.11		0.05	*
	3	2	0.06		0.06		0.04		QNS		0.04		0.04		--		--		--		--		--		--		--
	3	32	0.11		0.06		0.11		0.14		0.06		QNS		0.11		QNS		0.08		QNS		0.06		0.04		0.03	*
	3	8	0.09		0.11		0.31		0.18		0.14		0.14		0.14		QNS		0.26		QNS		0.12		0.16		0.04
		Average	0.0971429		0.0914286		0.104286		0.143333		0.0816667		0.084		0.103333		0.11		0.145		0.23		0.148		0.1425		0.0883333
		Std Dev	0.0359232		0.0357904		0.096929		0.0539135		0.0360093		0.0439318		0.0382971		0.052915		0.0852643		0.166433		0.0810555		0.0925113		0.0879583
	4	21	0.28		0.18		0.1		0.08		0.09		0.1		0.12		QNS		QNS		0.16		0.32		0.13		0.14
	4	27	0.1		0.12		QNS		0.12		0.09		0.08		0.17		--		--		--		--		--		--
	4	31	0.15		0.16		QNS		0.15		0.34		--		--		--		--		--		--		--		--
	4	33	0.11		0.04		QNS		0.1		0.03	*	--		--		--		--		--		--		--		--
	4	38	0.13		0.26		0.12		0.12		0.21		0.35		0.47		1.66		1.5		0.73		0.49		0.1		0.15	*
	4	39	0.17		0.12		0.08		0.09		0.15		0.17		0.1		0.14		0.17		0.13		0.07		0.28		0.06
	4	6	0.13		0.28		0.54		0.26		--		--		--		--		--		--		--		--		--
		Average	0.152857		0.165714		0.21		0.131429		0.151667		0.175		0.215		0.9		0.835		0.34		0.293333		0.17		0.116667
		Std Dev	0.0607493		0.0838366		0.220605		0.0612178		0.11071		0.122882		0.17253		1.0748		0.940452		0.338083		0.211266		0.0964365		0.0493288
Eosinophils	1	37	0.1		0.18		QNS		0.13	*	0.09		0.18	*	0.19		QNS		QNS		0.2		QNS		0.18		0.11	*
(0 - 0.4 ×10³/uL)	1	40	0.14		0.16		0.2		0.16	*	0.18		QNS		0.14	*	0.09		0.16		0.13	*	QNS		0.19		0.14
	1	5	0.17		0.07		0.09		0.14		0.19		0.17		0.2		0.18		0.12		0.19		QNS		0.18		0.16
	1	7	0.17		0.22		0.07	*	0.16		0.15		0.14		0.17		0.16		QNS		0.15		0.21		0.2		0.12	*
	1	9	0.12		0.13		0.13		0.08		0.12		0.31		0.26		0.26		0.22		0.16		QNS		0.19		0.2
		Average	0.14		0.152		0.1225		0.134		0.146		0.2		0.192		0.1725		0.166667		0.166		0.21		0.188		0.146
		Std Dev	0.0308221		0.0563028		0.057373		0.0328634		0.0415933		0.0752773		0.0443847		0.0699405		0.0503322		0.0288097		0		0.0083666		0.0357771
	2	13	0.24		0.22		0.21		0.15		0.16		0.16		0.16		QNS		QNS		0.13		QNS		0.17		0.13	*
	2	15	0.19		0.17		0.18		0.16		0.15		0.14		0.11		0.11		0.12		0.14		QNS		0.13		0.11
	2	19	0.2		0.33		0.23		0.23		0.21		0.21		0.21		0.23		0.27		0.2	*	0.15		0.18		0.11	*
	2	25	0.11		0.11		0.1		0.12		0.18		0.15		0.12		0.13		0.18		0.11		QNS		0.13		0.09
	2	28	0.17		0.18		0.23		0.17		0.15		0.14		0.15		0.24		0.17		0.2		0.14		0.15		0.21
	2	30	0.12		0.1		0.13		0.09		0.14		0.14		0.15		0.15		0.14		0.1		QNS		0.15		0.13
	2	34	0.11		0.22		0.15		0.15		0.12		0.12		0.13		0.11		0.16		0.18		0.13		0.15		0.09
		Average	0.162857		0.19		0.175714		0.152857		0.158571		0.151429		0.147143		0.161667		0.173333		0.151429		0.14		0.151429		0.124286
		Std Dev	0.0508967		0.0778888		0.0509435		0.0434796		0.0291139		0.0285357		0.0330224		0.0587934		0.0520256		0.0418045		0.01		0.0186445		0.0411733
	3	11	0.27		0.25		0.21		0.14		0.16		0.19		0.18		0.17		0.16		0.21		0.19		0.14		0.07	*
	3	12	0.15		0.1		0.13	*	0.12		QNS		0.13		0.13		0.13		0.11		QNS		0.1		QNS		0.21
	3	14	0.15		0.11		0.14		0.17		0.17		0.13		0.15		0.14		0.12		0.35		0.31		QNS		0.18	*
	3	18	0.18		0.15		0.18		0.18		0.17		QNS		0.07		QNS		0.23		0.18		QNS		0.12		0.15	*
	3	2	0.22		0.14		0.15		QNS		0.16		0.13		--		--		--		--		--		--		--
	3	32	0.18		0.2		0.29		0.24		0.19		QNS		0.14		QNS		0.16		QNS		0.12		0.15		0.15	*
	3	8	0.12		0.13		0.12		0.14		0.2		0.17		0.15		QNS		0.2		QNS		0.13		0.14		0.1
		Average	0.181429		0.154286		0.174286		0.165		0.175		0.15		0.136667		0.146667		0.163333		0.246667		0.17		0.1375		0.143333
		Std Dev	0.0501427		0.0531843		0.0596817		0.0427785		0.0164317		0.0282843		0.036697		0.0208167		0.0458984		0.0907377		0.0851469		0.0125831		0.051251
	4	21	0.16		0.21		0.22		0.2		0.28		0.18		0.25		QNS		QNS		0.12		0.14		0.16		0.14
	4	27	0.19		0.14		QNS		0.16		0.12		0.11		0.16		--		--		--		--		--		--
	4	31	0.1		0.17		QNS		0.15		0.16		--		--		--		--		--		--		--		--
	4	33	0.13		0.06		QNS		0.09		0.1	*	--		--		--		--		--		--		--		--
	4	38	0.15		0.16		0.18		0.14		0.2		0.18		0.14		0.15		0.17		0.21		0.2		0.19		0.33	*
	4	39	0.12		0.17		0.22		0.12		0.15		0.1		0.09		0.15		0.1		0.17		0.16		0.17		0.09
	4	6	0.16		0.09		0.15		0.14		--		--		--		--		--		--		--		--		--
		Average	0.144286		0.142857		0.1925		0.142857		0.168333		0.1425		0.16		0.15		0.135		0.166667		0.166667		0.173333		0.186667
		Std Dev	0.0299205		0.0515475		0.0340343		0.0340168		0.0646271		0.0434933		0.0668331		0		0.0494975		0.0450925		0.0305505		0.0152753		0.126623
Basophils	1	37	0.44		0.52		QNS		0.27	*	0.32		0.36	*	0.4		QNS		QNS		0.76		QNS		0.39		0.04	*
(0.1 - 0.6 ×10³/uL)	1	40	0.22		0.31		0.31		0.35	*	0.35		QNS		0.41	*	0.13		0.3		0.25	*	QNS		0.38		0.27
	1	5	0.08		0.08		0.08		0.09		0.1		0.11		0.14		0.14		0.1		0.13		QNS		0.13		0.07
	1	7	0.28		0.35		0.07	*	0.32		0.26		0.32		0.33		0.38		QNS		0.33		0.36		0.26		0.04	*
	1	9	0.07		0.11		0.09		0.07		0.08		0.11		0.15		0.22		0.25		0.29		QNS		0.36		0.25
		Average	0.218		0.274		0.1375		0.22		0.222		0.225		0.286		0.2175		0.216667		0.352		0.36		0.304		0.134
		Std Dev	0.153362		0.181742		0.115289		0.131149		0.12498		0.133791		0.132401		0.115578		0.104083		0.240042		0		0.110136		0.115888
	2	13	0.46		0.38		0.46		0.47		0.4		0.44		0.36		QNS		QNS		0.29		QNS		0.35		0.08	*
	2	15	0.38		0.49		0.54		0.45		0.46		0.35		0.57		0.54		0.44		0.54		QNS		0.53		0.46
	2	19	0.24		0.29		0.31		0.27		0.26		0.21		0.23		0.3		0.2		0.2	*	0.26		0.2		0.08	*
	2	25	0.06		0.08		0.08		0.12		0.23		0.17		0.24		0.21		0.19		0.17		QNS		0.19		0.19
	2	28	0.15		0.15		0.21		0.16		0.18		0.21		0.2		0.24		0.19		0.34		0.32		0.24		0.19
	2	30	0.06		0.06		0.05		0.09		0.05		0.1		0.09		0.09		0.09		0.1		QNS		0.11		0.08
	2	34	0.48		0.43		0.53		0.51		0.45		0.37		0.43		0.57		0.56		0.58		0.57		0.47		0.15
		Average	0.261429		0.268571		0.311429		0.295714		0.29		0.264286		0.302857		0.325		0.278333		0.317143		0.383333		0.298571		0.175714
		Std Dev	0.18041		0.173727		0.205866		0.179058		0.153188		0.123269		0.161216		0.191076		0.180379		0.183731		0.164418		0.156037		0.135013
	3	11	0.32		0.34		0.34		0.27		0.31		0.35		0.3		0.43		0.3		0.39		0.45		0.36		0.05	*
	3	12	0.17		0.14		0.08	*	0.16		QNS		0.19		0.09		0.13		0.09		QNS		0.11		QNS		0.05
	3	14	0.1		0.12		0.15		0.18		0.18		0.17		0.23		0.15		0.19		0.29		0.33		QNS		0.16	*
	3	18	0.33		0.26		0.37		0.39		0.26		QNS		0.1		QNS		0.31		0.17		QNS		0.18		0.19	*
	3	2	0.26		0.09		0.08		QNS		0.08		0.04		--		--		--		--		--		--		--
	3	32	0.31		0.33		0.29		0.35		0.21		QNS		0.15		QNS		0.28		QNS		0.25		0.23		0.1	*
	3	8	0.1		0.12		0.12		0.26		0.35		0.23		0.29		QNS		0.38		QNS		0.38		0.31		0.27
		Average	0.227143		0.2		0.204286		0.268333		0.231667		0.196		0.193333		0.236667		0.258333		0.283333		0.304		0.27		0.136667
		Std Dev	0.10226		0.106927		0.125281		0.0906458		0.0970395		0.111714		0.0930949		0.16773		0.102648		0.110151		0.13069		0.0804156		0.086641
	4	21	0.13		0.15		0.18		0.25		0.26		0.27		0.37		QNS		QNS		0.35		0.37		0.34		0.32
	4	27	0.13		0.13		QNS		0.17		0.21		0.18		0.16		--		--		--		--		--		--
	4	31	0.18		0.26		QNS		0.2		0.17		--		--		--		--		--		--		--		--
	4	33	0.05		0.03		QNS		0.04		0.03	*	--		--		--		--		--		--		--		--
	4	38	0.29		0.37		0.42		0.33		0.38		0.39		0.35		0.53		0.63		0.62		0.55		0.64		0.43	*
	4	39	0.25		0.34		0.21		0.21		0.24		0.2		0.18		0.27		0.2		0.23		0.27		0.27		0.09
	4	6	0.08		0.05		0.1		0.07		--		--		--		--		--		--		--		--		--
		Average	0.158571		0.19		0.2275		0.181429		0.215		0.26		0.265		0.4		0.415		0.4		0.396667		0.416667		0.28
		Std Dev	0.0872599		0.135524		0.136473		0.100404		0.115022		0.0948683		0.110303		0.183848		0.304056		0.19975		0.141892		0.196554		0.173494
Neutrophils/Lymphocytes Ratio	1	37	1.503		0.821		QNS		0.61	*	1.164		0.371	*	0.452		QNS		QNS		0.448		QNS		0.421		0.173	*
	1	40	0.502		0.394		0.469		0.264	*	0.326		QNS		0.226	*	0.091		0.278		0.216	*	QNS		0.37		0.186
	1	5	0.355		0.241		0.313		0.185		0.22		0.258		0.171		0.213		0.266		0.222		QNS		0.213		0.175
	1	7	0.416		0.352		0.274	*	0.293		0.347		0.336		0.335		0.376		QNS		0.297		0.31		0.322		0.214	*
	1	9	0.275		0.354		0.577		0.338		0.198		0.355		0.259		0.499		0.454		0.318		QNS		0.468		0.443
		Average	0.610235		0.432358		0.40824		0.338119		0.451005		0.330025		0.288715		0.294554		0.332465		0.300005		0.309577		0.358749		0.238265
		Std Dev	0.506101		0.224456		0.140251		0.162017		0.404026		0.0500351		0.108947		0.179312		0.105044		0.0939614		0		0.0979307		0.115404
	2	13	0.321		0.194		0.17		0.164		0.234		0.2		0.236		QNS		QNS		0.285		QNS		0.347		0.189	*
	2	15	0.343		0.272		0.293		0.237		0.264		0.345		0.226		0.4		0.295		0.327		QNS		0.384		0.217
	2	19	0.651		0.418		0.412		0.356		0.367		0.348		0.392		0.473		0.379		0.424	*	0.419		0.403		0.245	*
	2	25	0.286		0.26		0.32		0.292		0.435		0.25		0.205		0.324		0.291		0.226		QNS		0.242		0.205
	2	28	0.243		0.253		0.318		0.292		0.368		0.245		0.291		0.392		0.309		0.278		0.352		0.333		0.325
	2	30	0.339		0.225		0.274		0.249		0.245		0.263		0.265		0.242		0.306		0.215		QNS		0.262		0.239
	2	34	0.319		0.399		0.441		0.304		0.22		0.36		0.212		0.399		0.471		0.394		0.29		0.292		0.196
		Average	0.357326		0.288805		0.318363		0.270472		0.304605		0.287468		0.260946		0.371685		0.341647		0.307155		0.353644		0.32344		0.230849
		Std Dev	0.1339		0.0857987		0.0901202		0.0607897		0.0838126		0.0627699		0.0651677		0.0791262		0.0709799		0.0796909		0.0645094		0.0605492		0.0463732
	3	11	0.448		0.325		0.328		0.312		0.36		0.31		0.293		1.132		0.392		0.369		0.663		0.364		0.267	*
	3	12	0.362		0.442		0.39	*	0.42		QNS		0.367		0.561		0.707		0.237		QNS		0.801		QNS		1.28
	3	14	0.485		0.311		0.303		0.357		0.326		0.372		0.319		0.314		0.314		0.352		0.299		QNS		0.9	*
	3	18	0.458		0.309		0.862		0.839		0.515		QNS		0.756		QNS		0.668		0.467		QNS		0.377		0.316	*
	3	2	0.294		0.325		0.443		QNS		0.38		0.33		--		--		--		--		--		--		--
	3	32	0.453		0.354		0.315		0.346		0.325		QNS		0.336		QNS		0.532		QNS		0.297		0.357		0.234	*
	3	8	0.334		0.261		0.198		0.311		0.291		0.259		0.249		QNS		0.518		QNS		0.531		0.431		0.185
		Average	0.404936		0.332408		0.405507		0.430797		0.36616		0.327773		0.419043		0.717784		0.443341		0.395852		0.518303		0.382305		0.530392
		Std Dev	0.0735152		0.0558948		0.21545		0.203889		0.0790319		0.0461362		0.197759		0.408841		0.158628		0.0618596		0.22225		0.0337198		0.451854
	4	21	0.914		0.359		0.275		0.308		0.308		0.18		0.233		QNS		QNS		0.369		1.017		0.313		0.307
	4	27	0.46		0.355		QNS		0.438		0.399		0.299		0.505		--		--		--		--		--		--
	4	31	0.678		0.876		QNS		0.737		0.907		--		--		--		--		--		--		--		--
	4	33	0.935		1.552		QNS		1.187		0.463	*	--		--		--		--		--		--		--		--
	4	38	0.565		0.529		0.646		0.442		0.489		0.393		0.425		0.957		1.111		1.184		1.241		0.367		0.628	*
	4	39	0.298		0.21		0.293		0.24		0.262		0.25		0.18		0.288		0.134		0.178		0.239		0.194		0.165
	4	6	0.374		0.366		1.122		0.447		--		--		--		--		--		--		--		--		--
		Average	0.603382		0.606536		0.583805		0.542954		0.471597		0.280645		0.33576		0.622639		0.622284		0.577162		0.832591		0.291386		0.366526
		Std Dev	0.251673		0.467765		0.397078		0.323875		0.230626		0.089373		0.154426		0.47306		0.69067		0.534522		0.526158		0.0885676		0.23698
Neutrophils/Lymphocytes Percentage Ratio	1	37	1.503		0.821		QNS		0.612	*	1.162		0.37	*	0.454		QNS		QNS		0.448		QNS		0.419		0.17	*
	1	40	0.502		0.393		0.47		0.266	*	0.327		QNS		0.227	*	0.09		0.279		0.217	*	QNS		0.37		0.186
	1	5	0.356		0.241		0.313		0.185		0.218		0.259		0.17		0.213		0.265		0.222		QNS		0.213		0.176
	1	7	0.417		0.352		0.275	*	0.292		0.347		0.336		0.336		0.376		QNS		0.298		0.309		0.324		0.213	*
	1	9	0.274		0.355		0.578		0.34		0.198		0.356		0.257		0.498		0.455		0.316		QNS		0.468		0.443
		Average	0.610271		0.432092		0.409199		0.338822		0.450493		0.330156		0.288799		0.293952		0.332997		0.300253		0.308696		0.358788		0.237476
		Std Dev	0.505846		0.224502		0.140621		0.162671		0.403168		0.0496253		0.109786		0.17941		0.105728		0.0938239		0		0.0976831		0.116005
	2	13	0.32		0.193		0.169		0.164		0.234		0.199		0.236		QNS		QNS		0.285		QNS		0.347		0.19	*
	2	15	0.343		0.274		0.293		0.236		0.264		0.346		0.226		0.399		0.295		0.327		QNS		0.386		0.216
	2	19	0.652		0.419		0.413		0.355		0.368		0.349		0.392		0.472		0.38		0.424	*	0.419		0.404		0.248	*
	2	25	0.287		0.26		0.319		0.293		0.434		0.25		0.206		0.323		0.292		0.226		QNS		0.243		0.206
	2	28	0.242		0.253		0.319		0.291		0.368		0.245		0.292		0.392		0.308		0.278		0.351		0.333		0.326
	2	30	0.337		0.225		0.273		0.249		0.245		0.263		0.264		0.242		0.306		0.216		QNS		0.262		0.238
	2	34	0.319		0.398		0.443		0.303		0.22		0.36		0.213		0.4		0.472		0.394		0.291		0.293		0.195
		Average	0.357262		0.288785		0.318441		0.270226		0.304449		0.287512		0.261292		0.371625		0.341967		0.307046		0.353626		0.323803		0.231103
		Std Dev	0.134347		0.0858962		0.0907107		0.0605711		0.0836422		0.0632311		0.0648568		0.0789776		0.0714849		0.0793305		0.0638332		0.0608991		0.0468466
	3	11	0.448		0.325		0.327		0.312		0.359		0.311		0.293		1.131		0.39		0.369		0.662		0.366		0.271	*
	3	12	0.362		0.442		0.39	*	0.419		QNS		0.368		0.562		0.708		0.236		QNS		0.8		QNS		1.284
	3	14	0.486		0.312		0.302		0.357		0.326		0.373		0.319		0.313		0.313		0.351		0.301		QNS		0.901	*
	3	18	0.458		0.31		0.863		0.843		0.516		QNS		0.756		QNS		0.667		0.469		QNS		0.377		0.315	*
	3	2	0.295		0.326		0.441		QNS		0.38		0.33		--		--		--		--		--		--		--
	3	32	0.451		0.354		0.315		0.346		0.325		QNS		0.335		QNS		0.534		QNS		0.298		0.359		0.233	*
	3	8	0.334		0.262		0.197		0.312		0.291		0.259		0.249		QNS		0.517		QNS		0.532		0.432		0.184
		Average	0.404927		0.332871		0.405063		0.43139		0.365984		0.328183		0.418899		0.717617		0.442847		0.396218		0.518351		0.383635		0.531357
		Std Dev	0.0732899		0.0553633		0.215627		0.205231		0.0794912		0.0465226		0.197729		0.408968		0.15881		0.0636475		0.221463		0.0333648		0.453376
	4	21	0.916		0.358		0.275		0.308		0.309		0.182		0.232		QNS		QNS		0.37		1.016		0.314		0.308
	4	27	0.462		0.354		QNS		0.439		0.399		0.299		0.505		--		--		--		--		--		--
	4	31	0.679		0.876		QNS		0.74		0.908		--		--		--		--		--		--		--		--
	4	33	0.935		1.557		QNS		1.186		0.462	*	--		--		--		--		--		--		--		--
	4	38	0.564		0.529		0.646		0.442		0.488		0.392		0.424		0.957		1.11		1.183		1.241		0.368		0.629	*
	4	39	0.297		0.21		0.293		0.24		0.263		0.251		0.18		0.288		0.134		0.178		0.239		0.195		0.166
	4	6	0.374		0.366		1.121		0.447		--		--		--		--		--		--		--		--		--
		Average	0.603885		0.60709		0.583822		0.543059		0.47159		0.280837		0.335291		0.622885		0.621864		0.577181		0.83192		0.292278		0.367649
		Std Dev	0.252099		0.469405		0.396969		0.323832		0.230832		0.0883035		0.154139		0.473209		0.689984		0.533304		0.525275		0.0884761		0.236859
Notes on Data
Bold > Normal Range, Underscore - < Normal Range
* Clot Removed
-- No Value
