# Supplementary material for: Physiological Responses to Multiple Low-Doses of Bacillus anthracis Spores in the Rabbit Model of Inhalation Anthrax
Source: Pathogens. 2020 Oct 24;9(11):877. doi: 10.3390/pathogens9110877 (PMC7693690; doi:10.3390/pathogens9110877)
Supplement: Supplementary file 1 [file pathogens-09-00877-s001.zip › Table S3 Individual CRP results.xlsx]

## Sheet: Sheet1
Table S7. C-Reactive Protein Results by Individual Animal and Group
Parameter	Group	Animal ID	Day -3		Day 2		Day 4		Day 9		Day 11		Day 16		Day 18		Day 23		Day 25		Day 30		Day 32		Day 37		Day 39
C-Reactive Protein	1	37	1.48		1.14		--	QNS	0.55		1.27		<0.5		<0.5		--	QNS	<0.5		<0.5		<0.5		<0.5		<0.5
(mg/dL)	1	40	0.98		0.89		0.72		<0.5		<0.5		--	QNS	<0.5		<0.5		--	QNS	--	QNS	<0.5		<0.5		<0.5
	1	5	<0.5		<0.5		--	QNS	<0.5		<0.5		<0.5		<0.5		<0.5		<0.5		<0.5		<0.5		<0.5		--	/////
	1	7	<0.5		0.56		--	QNS	--	QNS	<0.5		--	QNS	1.57		<0.5		<0.5		<0.5		<0.5		<0.5		<0.5
	1	9	<0.5		0.71		1.49		0.65		<0.5		0.57		<0.5		<0.5		<0.5		<0.5		<0.5		<0.5		<0.5
		Average	0.642		0.71		1.105		0.425		0.454		0.356667		0.514		0.25		0.25		0.25		0.25		0.25		0.25
		Std Dev	0.565128		0.335932		0.544472		0.206155		0.456158		0.184752		0.590322		0		0		0		0		0		0
	2	13	<0.5		<0.5		0.54		<0.5		--	QNS	<0.5		<0.5		--	QNS	--	QNS	<0.5		--	QNS	<0.5		2.2
	2	15	<0.5		0.52		0.56		<0.5		<0.5		--	QNS	<0.5		<0.5		<0.5		<0.5		<0.5		<0.5		<0.5
	2	19	0.67		0.69		<0.5		<0.5		<0.5		<0.5		<0.5		<0.5		<0.5		--	/////	0.67		<0.5		<0.5
	2	25	<0.5		<0.5		<0.5		<0.5		0.64		<0.5		<0.5		--	QNS	<0.5		<0.5		<0.5		<0.5		<0.5
	2	28	<0.5		--	/////	<0.5		<0.5		<0.5		<0.5		<0.5		<0.5		<0.5		<0.5		<0.5		<0.5		<0.5
	2	30	<0.5		<0.5		<0.5		<0.5		<0.5		--	QNS	<0.5		<0.5		<0.5		<0.5		--	QNS	--	/////	<0.5
	2	34	1.36		1.23		0.92		<0.5		<0.5		1.21		<0.5		<0.5		<0.5		<0.5		<0.5		<0.5		<0.5
		Average	0.468571		0.531667		0.431429		0.25		0.315		0.442		0.25		0.25		0.25		0.25		0.334		0.25		0.528571
		Std Dev	0.423101		0.387526		0.257774		0		0.159217		0.429325		0		0		0		0		0.18783		0		0.737031
	3	11	<0.5		<0.5		<0.5		<0.5		1.78		1.49		0.66		--	QNS	0.5		<0.5		<0.5		<0.5		<0.5
	3	12	<0.5		0.61		--	QNS	<0.5		--	QNS	<0.5		<0.5		<0.5		<0.5		--	QNS	1.16		<0.5		0.61
	3	14	<0.5		<0.5		<0.5		<0.5		<0.5		0.56		<0.5		<0.5		<0.5		<0.5		<0.5		--	/////	<0.5
	3	18	<0.5		<0.5		0.71		--	QNS	<0.5		--	QNS	<0.5		--	QNS	<0.5		--	QNS	<0.5		--	/////	<0.5
	3	2	<0.5		<0.5		<0.5		--	QNS	<0.5		<0.5		--		--		--		--		--		--		--
	3	32	<0.5		<0.5		<0.5		<0.5		<0.5		<0.5		<0.5		--	QNS	<0.5		--	QNS	<0.5		<0.5		<0.5
	3	8	<0.5		<0.5		<0.5		<0.5		0.5		<0.5		<0.5		--	QNS	<0.5		--	QNS	2.39		<0.5		<0.5
		Average	0.25		0.301429		0.326667		0.25		0.546667		0.508333		0.318333		0.25		0.291667		0.25		0.758333		0.25		0.31
		Std Dev	0		0.136067		0.187794		0		0.612427		0.496645		0.167382		0		0.102062		0		0.878326		0		0.146969
	4	21	1.2		0.61		<0.5		<0.5		<0.5		--	QNS	0.75		<0.5		0.5		--	/////	<0.5		0.62		0.64
	4	27	<0.5		<0.5		--	QNS	<0.5		<0.5		<0.5		1.27		--		--		--		--		--		--
	4	31	<0.5		1.44		--	QNS	1.19		--	QNS	--		--		--		--		--		--		--		--
	4	33	1.12		1.35		--	QNS	--	QNS	0.82		--		--		--		--		--		--		--		--
	4	38	0.5		3		1.01		<0.5		<0.5		1.23		4.78		7.42		5.45		1.91		1.24		2.32		0.54
	4	39	<0.5		0.92		0.69		<0.5		<0.5		<0.5		<0.5		<0.5		<0.5		<0.5		<0.5		--	/////	<0.5
	4	6	<0.5		<0.5		<0.5		1.24		--		--		--		--		--		--		--		--		--
		Average	0.545714		1.11714		0.55		0.571667		0.364		0.576667		1.7625		2.64		2.06667		1.08		0.58		1.47		0.476667
		Std Dev	0.430072		0.957735		0.370225		0.498575		0.254912		0.565803		2.05432		4.1396		2.93272		1.1738		0.571577		1.20208		0.202567
Hemolysis Index	1	37	--	-	--	-	--	QNS	--	-	--	-	--	+	--	-	--	QNS	--	-	--	-	--	+	--	-	--	+
	1	40	--	+	--	-	--	-	--	+	--	+	--	QNS	--	+	--	+	--	QNS	--	QNS	--	+	--	-	--	-
	1	5	--	-	--	-	--	QNS	--	-	--	+	--	-	--	-	--	+	--	-	--	+	--	+	--	+	--	-
	1	7	--	+	--	-	--	QNS	--	QNS	--	+	--	QNS	--	-	--	-	--	+	--	-	--	-	--	-	--	+
	1	9	--	-	--	-	--	+	--	-	--	+	--	+	--	-	--	-	--	-	--	-	--	+	--	-	--	-
	2	13	--	++	--	-	--	+	--	-	--	QNS	--	-	--	-	--	QNS	--	QNS	--	+	--	QNS	--	-	--	+
	2	15	--	+	--	-	--	-	--	-	--	-	--	QNS	--	+	--	-	--	+	--	-	--	+	--	+	--	+
	2	19	--	+	--	-	--	-	--	-	--	-	--	-	--	-	--	-	--	+	--	-	--	-	--	-	--	+
	2	25	--	-	--	+	--	-	--	-	--	+	--	+	--	-	--	QNS	--	-	--	+	--	+	--	+	--	-
	2	28	--	+	--	++	--	-	--	-	--	+	--	+	--	++	--	-	--	-	--	-	--	++	--	-	--	-
	2	30	--	+	--	+	--	-	--	-	--	+	--	QNS	--	+	--	+	--	+	--	-	--	QNS	--	+	--	-
	2	34	--	+	--	+	--	-	--	-	--	-	--	-	--	+	--	+	--	-	--	-	--	-	--	-	--	-
	3	11	--	-	--	-	--	-	--	-	--	-	--	-	--	+	--	QNS	--	-	--	-	--	+	--	-	--	+
	3	12	--	-	--	-	--	QNS	--	-	--	QNS	--	+	--	+	--	-	--	+	--	QNS	--	+	--	+	--	-
	3	14	--	-	--	-	--	-	--	-	--	-	--	+	--	-	--	-	--	-	--	+	--	+	--	+	--	+
	3	18	--	+	--	+	--	-	--	QNS	--	-	--	QNS	--	-	--	QNS	--	-	--	QNS	--	+	--	-	--	-
	3	2	--	+	--	+	--	-	--	QNS	--	-	--	+	--		--		--		--		--		--		--
	3	32	--	++	--	-	--	-	--	-	--	+	--	++	--	-	--	QNS	--	+	--	QNS	--	-	--	-	--	+
	3	8	--	-	--	-	--	-	--	-	--	-	--	+	--	+	--	QNS	--	-	--	QNS	--	-	--	+	--	-
	4	21	--	-	--	-	--	-	--	-	--	-	--	QNS	--	-	--	+	--	-	--	-	--	-	--	+	--	-
	4	27	--	+	--	-	--	QNS	--	+	--	+	--	-	--	+	--		--		--		--		--		--
	4	31	--	-	--	-	--	QNS	--	-	--	QNS	--		--		--		--		--		--		--		--
	4	33	--	-	--	-	--	QNS	--	QNS	--	-	--		--		--		--		--		--		--		--
	4	38	--	-	--	-	--	+	--	-	--	-	--	-	--	-	--	-	--	-	--	-	--	-	--	+	--	-
	4	39	--	-	--	-	--	-	--	-	--	-	--	+	--	-	--	+	--	-	--	-	--	-	--	+	--	-
	4	6	--	+	--	+	--	-	--	-	--		--		--		--		--		--		--		--		--
Lipemia Index	1	37	--	-	--	-	--	QNS	--	-	--	-	--	-	--	-	--	QNS	--	-	--	-	--	-	--	-	--	-
	1	40	--	-	--	-	--	-	--	-	--	-	--	QNS	--	-	--	-	--	QNS	--	QNS	--	-	--	-	--	-
	1	5	--	-	--	-	--	QNS	--	-	--	-	--	-	--	-	--	-	--	-	--	-	--	-	--	-	--	-
	1	7	--	-	--	-	--	QNS	--	QNS	--	-	--	QNS	--	-	--	-	--	-	--	-	--	-	--	-	--	-
	1	9	--	-	--	-	--	-	--	-	--	-	--	-	--	-	--	-	--	-	--	-	--	-	--	-	--	-
	2	13	--	-	--	-	--	-	--	-	--	QNS	--	-	--	-	--	QNS	--	QNS	--	-	--	QNS	--	-	--	-
	2	15	--	-	--	-	--	-	--	-	--	-	--	QNS	--	-	--	-	--	-	--	-	--	-	--	-	--	-
	2	19	--	-	--	-	--	-	--	-	--	-	--	-	--	-	--	-	--	-	--	-	--	-	--	-	--	-
	2	25	--	-	--	-	--	-	--	-	--	-	--	-	--	-	--	QNS	--	-	--	-	--	-	--	-	--	-
	2	28	--	-	--	-	--	-	--	-	--	-	--	-	--	-	--	-	--	-	--	-	--	-	--	-	--	-
	2	30	--	-	--	-	--	-	--	-	--	-	--	QNS	--	-	--	-	--	-	--	-	--	QNS	--	-	--	-
	2	34	--	-	--	-	--	-	--	-	--	-	--	-	--	-	--	-	--	-	--	-	--	-	--	-	--	-
	3	11	--	-	--	-	--	-	--	-	--	-	--	-	--	-	--	QNS	--	-	--	-	--	-	--	-	--	-
	3	12	--	-	--	-	--	QNS	--	-	--	QNS	--	-	--	-	--	-	--	-	--	QNS	--	-	--	-	--	-
	3	14	--	-	--	-	--	-	--	-	--	-	--	-	--	-	--	-	--	-	--	-	--	-	--	-	--	-
	3	18	--	-	--	-	--	-	--	QNS	--	-	--	QNS	--	-	--	QNS	--	-	--	QNS	--	-	--	-	--	-
	3	2	--	-	--	-	--	-	--	QNS	--	-	--	-	--		--		--		--		--		--		--
	3	32	--	-	--	-	--	-	--	-	--	-	--	-	--	-	--	QNS	--	-	--	QNS	--	-	--	-	--	-
	3	8	--	-	--	-	--	-	--	-	--	-	--	-	--	-	--	QNS	--	-	--	QNS	--	-	--	-	--	-
	4	21	--	-	--	-	--	-	--	-	--	-	--	QNS	--	-	--	-	--	-	--	-	--	-	--	-	--	-
	4	27	--	-	--	-	--	QNS	--	-	--	-	--	-	--	-	--		--		--		--		--		--
	4	31	--	-	--	-	--	QNS	--	-	--	QNS	--		--		--		--		--		--		--		--
	4	33	--	-	--	-	--	QNS	--	QNS	--	-	--		--		--		--		--		--		--		--
	4	38	--	-	--	-	--	-	--	-	--	-	--	-	--	-	--	-	--	-	--	-	--	-	--	-	--	-
	4	39	--	-	--	-	--	-	--	-	--	-	--	-	--	-	--	-	--	-	--	-	--	-	--	-	--	-
	4	6	--	-	--	-	--	-	--	-	--		--		--		--		--		--		--		--		--
Data Notes
- Negative
+Slight, ++ Moderate
+++ Many, ++++Severe
QNS Sample volume not sufficient for analysis
///// Instrument unable to calculate results
<0.5 Value < limit of detection (LOD), use LOD/2 in calculation of average and standard deviation
